# Supplementary material for: Targeting macrophage Syk enhances responses to immune checkpoint blockade and radiotherapy in high-risk neuroblastoma
Source: Front Immunol. 2023 Jun 7;14:1148317. doi: 10.3389/fimmu.2023.1148317 (PMC10283071; doi:10.3389/fimmu.2023.1148317)
Supplement: Supplementary file 2 [file Table_1.xlsx]

## Sheet: Sheet1
Table S1: Patient information for the samples used for immunohistochemistry
Variable		Patients N (%)
All		18 (100%)
Stage	1 (Early stage)	5 (28)
	4 (Late Stage)	13 (72)
MYCN Amplification in late-stage tumors	Neg	7 (54)
	Pos	6 (46)
