# Supplementary material for: Targeting macrophage Syk enhances responses to immune checkpoint blockade and radiotherapy in high-risk neuroblastoma
Source: Front Immunol. 2023 Jun 7;14:1148317. doi: 10.3389/fimmu.2023.1148317 (PMC10283071; doi:10.3389/fimmu.2023.1148317)
Supplement: Supplementary file 3 [file Table_2.xlsx]

## Sheet: Notes
Name of sheet is the comparison performed.
Log2FC calculated using expression ratio of group on right of "vs" over group on left
All analysis code is available on github at: https://github.com/tpham2654/Joshi-Lab-Neuroblastoma-SYK-Radiation-Immunotherapy

## Sheet: Vehicle vs RadiationR788PDL1
	baseMean	log2FoldChange	lfcSE	pvalue	padj	FDR_corrected_pvals
0610005C13Rik	17.2967	-1.95586	1.09632	0.0026081	0.0643149	0.0777747
0610009B22Rik	230.697	-0.21502	0.236148	0.151266	0.454721	0.509569
0610009E02Rik	18.7018	0.085257	0.271927	0.188109	0.500034	0.554679
0610009L18Rik	19.1244	0.0718431	0.250987	0.456585	0.723606	0.761938
0610010F05Rik	557.43	-0.119646	0.200649	0.381156	0.671886	0.714877
0610010K14Rik	338.79	0.0966187	0.244661	0.404213	0.687062	0.729241
0610012D04Rik	2.129	-0.0133721	0.256644	0.752536		0.914853
0610012G03Rik	804.119	0.0431765	0.216262	0.727939	0.881627	0.904061
0610030E20Rik	773.365	-0.253019	0.270336	0.109525	0.402751	0.456529
0610033M10Rik	2.46683	0.084164	0.278291	0.0178567		0.223963
0610037L13Rik	767.712	0.352954	0.398561	0.0481686	0.289293	0.334766
0610038B21Rik	38.9208	0.0788375	0.253293	0.418016	0.697081	0.738048
0610039K10Rik	1.95391	0.0104951	0.258016	0.750871		0.91418
0610040B10Rik	20.7372	0.046227	0.249389	0.587092	0.806644	0.838944
0610040J01Rik	3.95188	0.0225729	0.259285	0.491408		0.782827
1010001B22Rik	10.2085	0.0442848	0.259428	0.417902	0.697081	0.738048
1010001N08Rik	9.6532	-0.152521	0.321497	0.0251916	0.220458	0.259598
1110002E22Rik	181.51	-0.262655	0.384798	0.0623128	0.320247	0.369466
1110002J07Rik	2.43535	0.0240718	0.259615	0.448617		0.756538
1110002L01Rik	275.35	-0.17887	0.290715	0.160665	0.466326	0.521104
1110003F10Rik	2.65939	-0.0201036	0.256409	0.676008		0.882593
1110004F10Rik	2013.52	-0.247669	0.158217	0.0559044	0.305884	0.353691
1110006O24Rik	24.7415	0.11516	0.283785	0.144565	0.446391	0.50071
1110008L16Rik	478.476	0.172828	0.27831	0.193704	0.507059	0.561922
1110008P14Rik	416.529	0.0599366	0.226859	0.616791	0.822677	0.853179
1110012L19Rik	298.346	0.234599	0.322412	0.105907	0.39723	0.450598
1110013H19Rik	6.63703	-0.0320075	0.254359	0.608185	0.819048	0.850775
1110017D15Rik	37.5152	0.0734182	0.24391	0.492753	0.746875	0.783799
1110019B22Rik	1.78679	0.00636489	0.257301	0.862535		0.957428
1110019D14Rik	39.3734	-0.0474951	0.236863	0.650599	0.840613	0.868679
1110020A21Rik	9.64035	0.0571874	0.261277	0.349066	0.648152	0.693
1110025M09Rik	15.8834	0.0947424	0.26384	0.306029	0.611993	0.660027
1110032A03Rik	130.415	0.465009	0.282653	0.0145801	0.171318	0.203099
1110032F04Rik	2.40636	0.0207485	0.260526	0.285869		0.644688
1110035H17Rik	8.1505	0.103825	0.282001	0.116348	0.411848	0.466739
1110038B12Rik	1335.58	0.315705	0.380182	0.0598046	0.314589	0.363145
1110038F14Rik	919.079	0.243043	0.359617	0.0733648	0.340191	0.392128
1110046J04Rik	33.3362	0.181275	0.324742	0.0875744	0.366099	0.418824
1110051M20Rik	761.226	-0.0816074	0.161861	0.525182	0.767974	0.802221
1110059E24Rik	659.471	-0.0758266	0.191493	0.565557	0.794376	0.827355
1110059G10Rik	255.974	0.213998	0.329013	0.101867	0.391609	0.445359
1110065P20Rik	564.094	0.321369	0.354265	0.0611094	0.317331	0.366219
1190001M18Rik	9.79855	-0.0460681	0.251416	0.559381	0.789856	0.823441
1190002N15Rik	19.9002	0.121971	0.279202	0.198917	0.513621	0.568075
1190005I06Rik	393.561	0.88609	1.53402	0.00813639	0.128375	0.153441
1190007I07Rik	204.376	-0.0146106	0.197618	0.909682	0.965745	0.975493
1300002E11Rik	95.2177	0.0842303	0.218292	0.513901	0.76079	0.796598
1300014J16Rik	9.54944	-0.0173138	0.244893	0.835	0.933662	0.947699
1300017J02Rik	19.8704	0.0290795	0.257206	0.567469	0.795465	0.828393
1500002C15Rik	71.2659	0.0363606	0.205912	0.77584	0.904541	0.924031
1500002F19Rik	3.59086	0.0304948	0.260238	0.378992		0.712991
1500004A13Rik	355.182	0.105064	0.188261	0.437688	0.710008	0.750081
1500005C15Rik	1.60506	-0.0297513	0.260878	0.319512		0.668434
1500009L16Rik	10.8556	3.86863	1.07969	3.29354e-05	0.00310654	0.00376741
1500011B03Rik	149.083	0.367564	0.36708	0.0452359	0.281696	0.327
1500011K16Rik	284.739	0.18571	0.317763	0.11357	0.407749	0.462563
1500015A07Rik	117.434	0.198563	0.315193	0.119899	0.4161	0.471116
1500015O10Rik	487.749	0.423765	0.641897	0.0242348	0.216515	0.255054
1500026H17Rik	6.13483	-0.0535967	0.257365	0.443186	0.713604	0.753211
1520401A03Rik	1.41353	-0.00110872	0.258379	0.967023		0.992285
1600002K03Rik	65.937	0.135879	0.286374	0.171684	0.480893	0.536044
1600010M07Rik	4.51359	0.0605964	0.268448	0.0863338	0.364087	0.4167
1600012H06Rik	449.599	-0.348964	0.2105	0.0262904	0.224542	0.264331
1600014C10Rik	250.419	0.125365	0.179117	0.35045	0.648982	0.693683
1600017P15Rik	1.4231	0.0146779	0.258526	0.657303		0.872084
1600020E01Rik	148.058	0.190705	0.295083	0.15123	0.454692	0.509529
1600023N17Rik	7.17213	-0.0392299	0.25655	0.513952	0.76079	0.796598
1600029O15Rik	1.96423	0.0468565	0.265526	0.0441697		0.322797
1700001C19Rik	2.37764	-0.0269086	0.259649	0.442413		0.753211
1700001G11Rik	3.75709	0.0417159	0.259145	0.42841		0.743545
1700001G17Rik	7.40112	0.0876517	0.273834	0.157362	0.461786	0.516473
1700001J03Rik	3.3706	-0.0332305	0.259595	0.415442		0.735978
1700001L05Rik	14.1043	-0.0635422	0.260488	0.36746	0.662079	0.706015
1700001L19Rik	3.77549	0.0427771	0.261067	0.341338		0.687282
1700001O22Rik	8.9062	0.00970699	0.248873	0.895341	0.959458	0.969653
1700001P01Rik	1.87454	0.0309375	0.261565	0.192559		0.560774
1700003E16Rik	37.7052	0.0053138	0.228989	0.963271	0.986533	0.992285
1700003F12Rik	9.03253	0.0943005	0.276733	0.141487	0.442256	0.497231
1700003I16Rik	4.52057	-0.00649482	0.254985	0.895574	0.959458	0.969653
1700003M07Rik	3.80008	0.0521315	0.262374	0.308551		0.661704
1700006J14Rik	2.08692	-0.0158093	0.258713	0.617851		0.853179
1700007E05Rik	15.2861	0.0473165	0.251629	0.557693	0.788398	0.82201
1700007K13Rik	2.98803	0.0505612	0.265178	0.140158		0.495514
1700007L15Rik	27.5706	0.0792975	0.248117	0.449598	0.718404	0.757203
1700007P06Rik	6.19997	0.0608999	0.265561	0.219391	0.533668	0.587954
1700008A23Rik	3.01064	0.0139454	0.256473	0.754021		0.915556
1700008H02Rik	14.821	0.0223937	0.248204	0.774062	0.903753	0.923168
1700008J07Rik	23.3957	0.094841	0.253409	0.376517	0.668246	0.7115
1700008O03Rik	11.5878	0.08061	0.269647	0.210829	0.524432	0.5794
1700010B13Rik	1.83117	-0.00763301	0.256165	0.86199		0.957428
1700010I14Rik	62.7031	-0.250852	0.293254	0.107973	0.400728	0.454327
1700012C08Rik	1.80684	0.0171558	0.260563	0.186999		0.553333
1700012D14Rik	57.4972	0.124126	0.255486	0.305057	0.611532	0.659695
1700013F07Rik	11.8052	-0.0832582	0.261956	0.331301	0.633921	0.679583
1700015I17Rik	19.7331	0.111707	0.265053	0.284207	0.593931	0.643589
1700016A09Rik	2.11512	0.000933483	0.258099	0.9797		0.994475
1700016B15Rik	1.43263	-0.0378445	0.262985	0.171287		0.535716
1700016K19Rik	13.3716	0.0584897	0.26278	0.310345	0.615308	0.66243
1700017B05Rik	683.902	0.631441	0.276357	0.00226041	0.058584	0.070834
1700018L02Rik	31.3276	-0.184503	0.298209	0.149833	0.453176	0.507929
1700019D03Rik	18.9015	-0.0347	0.252167	0.630595	0.830006	0.859334
1700019G24Rik	1.09208	0.022852	0.260926	0.27339		0.636299
1700019L13Rik	3.14768	0.0241995	0.257689	0.583839		0.837318
1700019N19Rik	1.11892	-0.00106472	0.259758	0.966157		0.992285
1700020A23Rik	1.25638	0.00902685	0.259268	0.684224		0.88689
1700020D05Rik	8.56138	-0.172598	0.338364	0.0278479	0.229662	0.26988
1700020I14Rik	2387.44	-0.353861	0.203238	0.0224882	0.208443	0.24605
1700020L24Rik	11.6374	2.32346	1.85514	0.00317195	0.0718526	0.0869106
1700021F05Rik	406.372	0.102712	0.243262	0.394452	0.6806	0.723234
1700021J08Rik	3.69639	0.019614	0.257124	0.658324		0.872832
1700022I11Rik	3.55836	0.0782011	0.275273	0.0436052		0.321178
1700022N22Rik	2.17255	0.0011099	0.255162	0.983445		0.995138
1700023F06Rik	11.4385	0.0481817	0.256491	0.479251	0.738255	0.775582
1700023H06Rik	0.988356	-0.00562049	0.259022	0.84		0.949753
1700024B05Rik	19.618	-0.0379386	0.254693	0.562671	0.792386	0.825801
1700025D23Rik	1.70936	0.00702335	0.258816	0.781023		0.925734
1700025G04Rik	585.493	-0.128149	0.216599	0.34763	0.647297	0.692251
1700026J14Rik	1.14206	-0.0138742	0.258803	0.62481		0.856546
1700027A07Rik	3.57218	0.0332936	0.259108	0.458814		0.762856
1700028E10Rik	10.0778	-0.0920241	0.26572	0.289911	0.59925	0.64846
1700028I16Rik	1.89162	-0.0387204	0.260945	0.339742		0.68624
1700028J19Rik	3.73396	-0.00632756	0.255046	0.89688		0.970121
1700029H14Rik	4.80268	-0.113315	0.294226	0.0203195	0.201109	0.237624
1700029I15Rik	24.7565	0.0416152	0.23921	0.680391	0.858935	0.885019
1700029J07Rik	49.1316	0.483758	0.599711	0.022688	0.209646	0.247359
1700030C10Rik	2.11646	-0.00349504	0.257514	0.916973		0.978039
1700030C12Rik	1.01809	0.0255317	0.261345	0.193952		0.562262
1700030J22Rik	51.5705	-0.26062	0.362214	0.0761608	0.34573	0.397932
1700030K09Rik	325.499	0.154385	0.180915	0.256236	0.570095	0.621883
1700030N03Rik	2.80687	-0.0480431	0.263659	0.213859		0.581777
1700034H15Rik	9.23702	0.0133133	0.255886	0.780071	0.90648	0.925509
1700034P13Rik	18.6439	-0.0554046	0.250942	0.521604	0.765335	0.800109
1700036A12Rik	1.07771	-0.00614038	0.257633	0.854191		0.95541
1700037C18Rik	96.6793	0.221608	0.356661	0.0714097	0.336679	0.388077
1700037F24Rik	1.16826	-0.000836242	0.258499	0.984633		0.995504
1700037H04Rik	1158.44	0.0930771	0.230094	0.463765	0.728424	0.766157
1700040D17Rik	8.53664	0.0889922	0.276093	0.121518	0.418668	0.474136
1700041G16Rik	4.01421	-0.0558817	0.266179	0.149507		0.507232
1700042O10Rik	13.6987	-0.103722	0.278979	0.153694	0.457706	0.512357
1700047G07Rik	2.43835	-0.0532258	0.265512	0.156843		0.515966
1700047K16Rik	7.36333	0.0529761	0.257795	0.437237	0.709986	0.749913
1700048M11Rik	2.68301	-0.0288546	0.259976	0.407776		0.730846
1700048O20Rik	12.8518	2.42896	1.67827	0.00266236	0.0651402	0.0787746
1700049E17Rik2	3.21647	0.0161434	0.259831	0.652878		0.869529
1700052K11Rik	154.763	0.119081	0.200779	0.384985	0.674917	0.717531
1700054O19Rik	3.51502	0.0196144	0.255177	0.713118		0.897633
1700055D18Rik	10.1237	-0.000371388	0.253147	0.992501	0.996953	0.997557
1700056E22Rik	7.90043	0.0509612	0.25121	0.53885	0.776755	0.81085
1700056N10Rik	2.88339	-0.0442377	0.260844	0.351841		0.695098
1700058P15Rik	5.54057	0.0532613	0.26147	0.336505	0.63892	0.684089
1700060J05Rik	4.34723	-0.0050478	0.257475	0.884577	0.955677	0.96608
1700061G19Rik	5.28442	-0.0349805	0.258461	0.479067	0.738254	0.775582
1700063D05Rik	14.0305	-0.035937	0.247708	0.663424	0.848532	0.875108
1700065D16Rik	13.7171	-0.10537	0.290271	0.0120061	0.155818	0.184933
1700066B19Rik	4.10462	0.0173597	0.255881	0.721434		0.901435
1700066M21Rik	295.046	-0.819264	0.227764	2.78502e-05	0.0027146	0.00329208
1700067K01Rik	14.2143	0.144385	0.296766	0.12956	0.42778	0.482597
1700069B07Rik	13.1771	0.00309154	0.249821	0.965904	0.987222	0.992285
1700071M16Rik	3.96299	0.00291081	0.257329	0.938838		0.985999
1700081N11Rik	3.19217	0.0273231	0.25716	0.573829		0.832109
1700082M22Rik	2.96123	-0.0658808	0.267028	0.199857		0.569796
1700084E18Rik	22.794	0.222872	0.412248	0.00795292	0.126819	0.151696
1700086O06Rik	74.9325	0.13319	0.286161	0.169477	0.477666	0.533035
1700086P04Rik	16.8136	0.0604243	0.255087	0.456062	0.723405	0.761669
1700088E04Rik	45.8382	0.192644	0.347772	0.0499005	0.29297	0.339255
1700092M07Rik	3.07608	0.0351107	0.259289	0.440511		0.751848
1700093K21Rik	1.27401	-0.000625214	0.257709	0.983634		0.995138
1700096K18Rik	17.8821	-0.0070507	0.240622	0.935245	0.975356	0.984923
1700101I11Rik	2.3444	0.0011462	0.257398	0.9791		0.994358
1700102P08Rik	6.87223	-0.0294618	0.254363	0.627936	0.828528	0.858217
1700105P06Rik	11.7595	-0.0335923	0.253973	0.607531	0.818689	0.850438
1700108F19Rik	15.0639	-0.0855088	0.280908			1
1700109G14Rik	1.02813	0.00759727	0.258238	0.798094		0.93321
1700109H08Rik	53.0551	0.198155	0.371673	0.0150453	0.174028	0.206216
1700109K24Rik	11.166	-0.0819418	0.264784	0.300041	0.607168	0.655697
1700112D23Rik	12.1823	0.0202022	0.256142	0.683132	0.860166	0.886143
1700112J16Rik	3.28535	0.0374135	0.263371	0.0606471		0.364806
1700113A16Rik	20.743	-0.0933288	0.25757	0.349694	0.648359	0.693213
1700119H24Rik	1.3469	0.0218343	0.260464	0.286979		0.645394
1700120C14Rik	51.3232	1.65768	1.3407	0.00350248	0.0755732	0.0911942
1700122E12Rik	3.01373	-0.011742	0.257733	0.740727		0.909422
1700123M08Rik	18.8989	0.027685	0.243308	0.758134	0.896557	0.917077
1700123O20Rik	450.84	-0.00611717	0.180676	0.960717	0.985751	0.992285
1700124L16Rik	27.9498	0.175938	0.348103	0.0114883	0.152754	0.181752
1700125G22Rik	1.86327	-0.00677105	0.257946	0.830386		0.945894
1700125H20Rik	1.2029	-0.00498554	0.258515	0.849839		0.954035
1700126G02Rik	1.39157	-0.000490192	0.2575	0.985797		0.995642
1700128F08Rik	4.12621	0.0226345	0.254809	0.686976		0.887477
1810006J02Rik	1.07312	0.0154426	0.259744	0.481795		0.776697
1810009A15Rik	278.615	-0.145961	0.256457	0.25933	0.572983	0.624693
1810010D01Rik	10.1932	0.0775364	0.266999	0.253374	0.567322	0.619467
1810010H24Rik	26.3978	0.10907	0.256306	0.330563	0.633209	0.678999
1810010K12Rik	31.6051	1.02995	0.672463	0.00433551	0.0862158	0.103839
1810012K08Rik	13.7803	0.0283667	0.251964	0.683225	0.860186	0.886173
1810012K16Rik	1.07536	0.00404531	0.25887	0.862161		0.957428
1810013D15Rik	25.5531	2.06509	0.844459	0.000461055	0.0215671	0.0261552
1810013L24Rik	681.777	-0.13692	0.202282	0.321227	0.62391	0.669878
1810014B01Rik	82.249	-0.0716809	0.23855	0.520185	0.764423	0.799488
1810019N24Rik	7.56939	-0.0538272	0.264082	0.243982	0.559335	0.612224
1810021B22Rik	10.3731	-0.00122501	0.246516	0.984609	0.994345	0.995504
1810022K09Rik	759.993	0.165853	0.227007	0.243508	0.559049	0.611989
1810024B03Rik	32.7744	0.00588198	0.221291	0.961838	0.985827	0.992285
1810026B05Rik	708.081	0.136491	0.266214	0.254343	0.568617	0.620615
1810030O07Rik	822.286	-0.139866	0.189116	0.30712	0.612677	0.660448
1810032O08Rik	1478.34	0.143819	0.286305	0.180823	0.491137	0.546672
1810034E14Rik	5.57022	0.0392141	0.257133	0.504482	0.755694	0.791866
1810037I17Rik	757.168	0.182239	0.310782	0.124922	0.422716	0.477885
1810043G02Rik	341.777	-0.0304104	0.218623	0.798	0.915599	0.933162
1810044D09Rik	46.2166	0.0640746	0.252361	0.473794	0.73484	0.772362
1810049J17Rik	28.0244	-0.0139963	0.256258	0.75258	0.894217	0.914853
1810055G02Rik	955.313	-0.317843	0.334697	0.0632109	0.321375	0.37096
1810058I24Rik	2686.51	0.241174	0.320633	0.106752	0.398793	0.452216
1810059H22Rik	37.7922	0.0946085	0.262744	0.315025	0.618758	0.665428
1810062G17Rik	32.0061	0.0809451	0.251553	0.423759	0.70047	0.741019
1810062O18Rik	4.1103	0.118221	0.297133	0.0153103		0.207764
1810064F22Rik	4.80619	0.002951	0.25376	0.959065	0.985251	0.992285
2010001A14Rik	32.0749	0.0399241	0.246931	0.64872	0.839891	0.867986
2010001K21Rik	1.19268	-0.00833903	0.259618	0.579761		0.835896
2010007H06Rik	3.92915	0.0967171	0.279976	0.101477		0.444333
2010008C14Rik	6.74817	0.0255001	0.254073	0.675319	0.855963	0.88211
2010013B24Rik	9.133	0.0241832	0.252502	0.712342	0.873897	0.897038
2010015M23Rik	26.562	0.176386	0.322182	0.085725	0.36315	0.415824
2010016I18Rik	13.9101	0.0509072	0.265417	0.12484	0.422605	0.477747
2010109A12Rik	1.18009	0.0144437	0.259159	0.592487		0.842066
2010109I03Rik	26.0124	0.107298	0.264489	0.292851	0.601385	0.650251
2010110K18Rik	70.6644	0.0290777	0.243371	0.749686	0.892498	0.913752
2010111I01Rik	442.167	0.0581167	0.210874	0.651389	0.840743	0.868726
2010204K13Rik	199.429	0.0825849	0.256492	0.386039	0.675461	0.718179
2010300C02Rik	17.1655	0.109394	0.283083	0.128044	0.425769	0.480592
2010315B03Rik	99.8734	-0.188244	0.306784	0.13265	0.431849	0.486467
2010320M18Rik	101.277	0.190726	0.333183	0.0808262	0.3532	0.405351
2200002D01Rik	5.50951	0.0293224	0.255452	0.613015	0.821035	0.852292
2210008F06Rik	26.2502	-0.169808	0.28794	0.173417	0.482332	0.537316
2210011C24Rik	8.86973	-0.0187773	0.257479	0.640982	0.835523	0.863985
2210011K15Rik	1.27782	-0.0101955	0.25926	0.692479		0.889632
2210016F16Rik	59.2368	0.545225	0.898988	0.0157918	0.178042	0.210823
2210016L21Rik	695.608	0.0259649	0.147577	0.825376	0.928611	0.943789
2210039B01Rik	2.14941	-0.00726338	0.258134	0.815425		0.939616
2210406H18Rik	5.47478	-0.0160338	0.255305	0.75349	0.89458	0.915361
2210406O10Rik	23.1685	0.142478	0.288874	0.165993	0.473442	0.528409
2210408F21Rik	29.6977	0.162576	0.288203	0.174914	0.483667	0.538758
2210408I21Rik	68.4005	-0.0389452	0.225093	0.735299	0.88446	0.906532
2210411M09Rik	3.00041	-0.0135223	0.258414	0.67143		0.879594
2210412B16Rik	7.5465	0.0375805	0.256353	0.534609	0.773762	0.807779
2210418O10Rik	269.158	-0.0256665	0.172943	0.841181	0.936921	0.950455
2300009A05Rik	182.051	0.287754	0.370207	0.0687576	0.333004	0.383712
2310001H17Rik	8.85829	0.0583159	0.266483	0.164145	0.471277	0.526196
2310001K24Rik	1.37888	-0.0263342	0.26132	0.251132		0.618538
2310002F09Rik	3.53898	0.0380179	0.263753	0.0280527		0.270361
2310007B03Rik	3.06209	-0.00880108	0.257338	0.81372		0.938813
2310009A05Rik	106.304	0.168687	0.298824	0.147812	0.450627	0.505181
2310009B15Rik	235.847	0.0724767	0.243674	0.499707	0.751563	0.788175
2310010J17Rik	13.6948	0.0372592	0.25271	0.6039	0.816762	0.84869
2310011J03Rik	600.651	0.0747703	0.222742	0.553159	0.785462	0.819018
2310014F06Rik	15.2979	-0.00533202	0.242908	0.9479	0.980506	0.989005
2310015A10Rik	47.7346	0.048132	0.217208	0.697818	0.867298	0.891566
2310022A10Rik	725.104	0.168284	0.154555	0.185409	0.497216	0.55237
2310022B05Rik	2374.07	0.00627105	0.180525	0.965366	0.98701	0.992285
2310026L22Rik	2.54379	0.0445208	0.262576	0.259058		0.624393
2310030G06Rik	72.8081	0.168055	0.278209	0.19363	0.507017	0.561861
2310031A07Rik	2.50518	0.0344559	0.261895	0.220218		0.588605
2310033P09Rik	366.918	0.125625	0.244095	0.329922	0.632716	0.678449
2310034G01Rik	14.3389	0.0601309	0.257277	0.426702	0.701725	0.742305
2310039H08Rik	292.728	0.159181	0.288186	0.17721	0.486765	0.542094
2310039L15Rik	6.92487	0.0491791	0.262156	0.309686	0.61492	0.662094
2310040G24Rik	10.8446	0.0484092	0.259878	0.395432	0.681193	0.723695
2310043L19Rik	1.21944	-0.016647	0.260434	0.326256		0.675188
2310043M15Rik	9.7284	0.0278541	0.252084	0.684371	0.860891	0.88689
2310043P16Rik	6.52122	-0.00192611	0.255665	0.964322	0.986965	0.992285
2310047D07Rik	4.94027	-0.0724483	0.267648	0.216711	0.530665	0.584847
2310057M21Rik	398.788	-0.171875	0.265161	0.206691	0.521797	0.576768
2310058D17Rik	63.1401	0.0239978	0.222929	0.837149	0.934914	0.948781
2310061I04Rik	551.177	0.0500033	0.197727	0.701317	0.868412	0.89274
2310067P03Rik	7.86205	-0.0149957	0.257148	0.715652	0.876385	0.899252
2310068J16Rik	19.3052	0.0633734	0.252983	0.469367	0.732018	0.769363
2310069B03Rik	2.60598	0.000123499	0.25836	0.950859		0.990068
2310074N15Rik	3.00923	-0.0179266	0.25637	0.696355		0.891193
2410002F23Rik	2205.77	-0.112418	0.168379	0.385888	0.675461	0.718179
2410004B18Rik	632.35	0.160254	0.25776	0.237674	0.554016	0.60718
2410004P03Rik	2.80569	-0.0227371	0.259234	0.493176		0.784018
2410006H16Rik	1444.26	0.210053	0.326518	0.102222	0.392189	0.445933
2410012E07Rik	41.1804	-1.48673	0.414001	1.73859e-05	0.0019237	0.00233294
2410015M20Rik	993.819	-0.0170841	0.221924	0.87682	0.951874	0.962977
2410018L13Rik	4.21966	0.00761205	0.257666	0.828542	0.930278	0.94524
2410021H03Rik	1.65303	-0.0272402	0.260874	0.454871		0.760832
2410022M11Rik	26.554	0.543224	1.13367	0.0136902	0.166557	0.197535
2410024N13Rik	23.959	9.23287	2.9957	8.5913e-09	3.44871e-06	4.18237e-06
2410080I02Rik	1.18231	-0.00404347	0.257739	0.899372		0.970961
2410124H12Rik	1.18056	0.0209684	0.260378	0.482427		0.777177
2410131K14Rik	483.665	0.107335	0.153579	0.395281	0.681	0.723541
2410137M14Rik	1.25264	-0.00948249	0.258384	0.743347		0.910499
2500002B13Rik	47.574	0.0164574	0.241764	0.857614	0.94406	0.956327
2500004C02Rik	89.401	-0.0848753	0.239572	0.467622	0.731059	0.768509
2510002D24Rik	222.257	0.0972468	0.239504	0.423859	0.70047	0.741019
2510009E07Rik	75.3687	-0.124956	0.275698	0.220396	0.534531	0.588688
2510016D11Rik	14.3224	0.00375883	0.241605	0.968832	0.988541	0.992285
2510017J16Rik	4.66148	0.189256	0.364644	0.0114199	0.152569	0.181513
2510039O18Rik	1904.64	0.26271	0.201319	0.0760322	0.34573	0.397932
2510046G10Rik	21.3004	0.062602	0.252637	0.475622	0.736056	0.77339
2600006K01Rik	12.3778	-0.065527	0.25291	0.463115	0.728036	0.76581
2610001J05Rik	389.815	0.25923	0.258429	0.101853	0.391609	0.445359
2610002M06Rik	522.312	0.0113816	0.168843	0.925787	0.971308	0.981092
2610005L07Rik	1912.61	-0.00953426	0.240301	0.911925	0.966685	0.976424
2610008E11Rik	289.568	-0.478937	0.226163	0.0055815	0.101792	0.122671
2610017A05Rik	32.1521	0.0887722	0.258329	0.357762	0.654791	0.698874
2610020C07Rik	102.539	0.0201898	0.195147	0.877609	0.952284	0.963237
2610021A01Rik	380.704	-0.339474	0.397419	0.0507668	0.294649	0.341376
2610027K06Rik	11.4155	-0.0440392	0.245883	0.623154	0.825974	0.855913
2610028D06Rik	4.81676	-0.00350728	0.253411	0.948076	0.980571	0.98909
2610028E06Rik	1.0491	-0.00105516	0.259761	0.974031		0.992285
2610035D17Rik	153.172	0.362461	0.335953	0.0459876	0.283904	0.329014
2610037D02Rik	55.0888	-0.018648	0.212663	0.878939	0.953215	0.963946
2610044O15Rik8	887.918	0.136454	0.174146	0.301438	0.608043	0.656619
2610105M22Rik	2.05763	0.0209611	0.259016	0.522262		0.800553
2610203C22Rik	20.5366	0.181193	0.316201	0.111385	0.404762	0.458981
2610206C17Rik	1.71049	0.00881541	0.258458	0.760743		0.918481
2610301B20Rik	516.885	-0.108385	0.170031	0.40635	0.688492	0.730373
2610306M01Rik	68.6478	0.116268	0.26654	0.273464	0.585496	0.63633
2610307P16Rik	7.08949	-0.0665632	0.26859	0.150346	0.453954	0.508567
2610318N02Rik	234.57	0.241767	0.305449	0.110291	0.403889	0.457896
2610507B11Rik	6260.6	-0.307046	0.227456	0.0540055	0.303151	0.350977
2610507I01Rik	106.104	-0.222978	0.31571	0.115013	0.409748	0.4646
2610524H06Rik	409.551	0.144753	0.264936	0.249408	0.564386	0.616628
2700012I20Rik	3.79503	0.00844528	0.253008	0.885871		0.966215
2700016F22Rik	2.37359	0.0303502	0.261767	0.222982		0.592421
2700029L08Rik	2.14718	-0.0112813	0.257899	0.740539		0.909281
2700033N17Rik	59.9193	0.0904234	0.22796	0.473321	0.734509	0.771977
2700038G22Rik	257.56	-0.0489399	0.210812	0.69687	0.867057	0.891444
2700046G09Rik	20.6221	0.036458	0.247463	0.66534	0.849813	0.876358
2700049A03Rik	564.967	-0.161891	0.223973	0.254998	0.569187	0.621117
2700062C07Rik	538.882	-0.0495971	0.218578	0.686765	0.861705	0.887477
2700068H02Rik	4.8347	0.0953886	0.282872	0.0375684	0.262007	0.304814
2700078F05Rik	1.30961	0.0291699	0.261882	0.142668		0.498574
2700080J24Rik	1.01665	-0.0206419	0.260622	0.381052		0.714765
2700081O15Rik	3255.29	-0.179031	0.154556	0.152736	0.456333	0.511099
2700089I24Rik	1.5763	-0.0184796	0.258773	0.57246		0.831251
2700097O09Rik	278.49	0.0749796	0.168639	0.563644	0.792808	0.826208
2700099C18Rik	327.633	0.085954	0.213021	0.513712	0.76074	0.796499
2810001G20Rik	132.511	-0.0276002	0.222907	0.80968	0.920658	0.937502
2810002D19Rik	137.295	-0.367152	0.297093	0.0405847	0.270101	0.313932
2810004N23Rik	1107.34	0.136916	0.15228	0.302828	0.609434	0.657856
2810006K23Rik	328.11	-0.170733	0.176025	0.204944	0.519921	0.574695
2810013P06Rik	125.088	0.124207	0.247073	0.318522	0.621256	0.668012
2810021J22Rik	200.563	0.0207819	0.185745	0.874806	0.950883	0.962388
2810025M15Rik	1501.91	0.243721	0.365313	0.0749338	0.343689	0.396084
2810029C07Rik	37.9939	0.00841398	0.233663	0.936823	0.975949	0.985304
2810030D12Rik	8.46259	-0.0137604	0.247437	0.853624	0.942806	0.955388
2810039B14Rik	135.374	-0.0358839	0.199543	0.781382	0.907059	0.925815
2810402E24Rik	96.8332	0.0696804	0.225273	0.570151	0.797363	0.830078
2810403D21Rik	72.5532	0.214348	0.347507	0.0782309	0.348451	0.400473
2810405F15Rik	12.3406	-0.041838	0.25248	0.570751	0.797702	0.830381
2810405F17Rik	29.577	0.246067	0.345085	0.0878393	0.36634	0.419164
2810407A14Rik	1.07098	0.0143722	0.260301	0.299248		0.655616
2810408A11Rik	16.3743	-0.0162099	0.249394	0.817548	0.925054	0.940883
2810408I11Rik	114.878	0.0313764	0.231536	0.775106	0.904008	0.923533
2810410L24Rik	281.706	0.228749	0.287636	0.12839	0.426238	0.480936
2810414N06Rik	31.9143	0.0362994	0.241938	0.702799	0.86917	0.89312
2810425M01Rik	3.06955	0.0223966	0.256578	0.64062		0.863985
2810428J06Rik	8.71151	-0.0305991	0.250374	0.682464	0.859667	0.885626
2810429I04Rik	124.602	-0.270883	0.274132	0.0923474	0.375016	0.427918
2810430I11Rik	37.5609	0.0647928	0.237857	0.559661	0.790081	0.823636
2810433D01Rik	32.0175	0.120633	0.260063	0.295671	0.604187	0.652896
2810442N19Rik	2.85046	0.0034342	0.255941	0.94098		0.986153
2810454H06Rik	27.1832	0.044283	0.24517	0.631607	0.830282	0.859334
2810455O05Rik	29.5864	0.0560902	0.236741	0.605999	0.817419	0.849383
2810457G06Rik	4.38622	-0.00040451	0.254025	0.992045	0.99691	0.997498
2810459M11Rik	3.35607	-0.0198123	0.255263	0.702462		0.893058
2810468N07Rik	112.638	-0.0201628	0.216034	0.865021	0.946778	0.95833
2900005J15Rik	38.6748	1.04306	0.5183	0.00195945	0.0541152	0.065418
2900009J06Rik	5.74941	0.0336715	0.251746	0.642372	0.83632	0.864633
2900011O08Rik	48.4917	0.0967574	0.267299	0.277478	0.588996	0.63986
2900018N21Rik	10.9607	-0.00226063	0.250318	0.971092	0.989071	0.992285
2900026A02Rik	549.457	0.178045	0.240874	0.215846	0.529296	0.583433
2900027M19Rik	124.708	-0.0949371	0.199279	0.478512	0.737948	0.77533
2900041M22Rik	69.8222	0.00795029	0.245046	0.926573	0.971542	0.981302
2900045O20Rik	1.26344	-0.0111681	0.25909	0.640428		0.86385
2900052L18Rik	175.596	0.0522142	0.219567	0.671292	0.853127	0.879579
2900060B14Rik	3.95568	0.0500529	0.262381	0.297006		0.653689
2900060N12Rik	13.0002	0.0355386	0.252994	0.611851	0.820427	0.851793
2900072N19Rik	1.09091	-0.00706618	0.25857	0.804205		0.934732
2900076A07Rik	92.5404	-0.0405523	0.215068	0.741207	0.887854	0.909531
2900089D17Rik	37.0187	0.0737162	0.26472	0.295465	0.604124	0.652896
2900092O11Rik	1.82598	-0.0470115	0.263671	0.200299		0.570225
2900093K20Rik	23.6242	0.161848	0.311791	0.0948979	0.378832	0.432036
2900097C17Rik	5764.02	-0.0281173	0.144914	0.813354	0.922364	0.938793
3000002C10Rik	69.07	0.105561	0.255149	0.344676	0.644457	0.689366
3010001F23Rik	17.2496	0.218126	0.369372	0.0508464	0.294711	0.341477
3010003L21Rik	81.3581	0.199607	0.29768	0.143805	0.445161	0.499547
3110001I22Rik	82.8871	0.099382	0.233515	0.428654	0.703424	0.743729
3110009E18Rik	51.3134	0.0240821	0.232346	0.822365	0.927314	0.942561
3110021N24Rik	18.3269	0.0461668	0.242519	0.636933	0.833455	0.862191
3110039I08Rik	751.318	-0.0526696	0.231717	0.637701	0.833706	0.862422
3110040N11Rik	183.94	0.176279	0.290643	0.165664	0.473431	0.528409
3110045C21Rik	21.8104	0.0276572	0.236752	0.78653	0.910001	0.928201
3110053B16Rik	22.4657	-0.114013	0.279946	0.179237	0.488968	0.544225
3110056K07Rik	73.2716	0.124655	0.243696	0.331246	0.633921	0.679583
3110067C02Rik	3.6038	-0.00629951	0.257154	0.860136		0.957094
3110070M22Rik	4.93827	-0.00251859	0.254644	0.957751	0.984642	0.992136
3110082I17Rik	962.201	0.156568	0.21511	0.269078	0.582098	0.633305
3110082J24Rik	11.4452	0.0545194	0.26265	0.305289	0.611583	0.659695
3110083C13Rik	21.7219	0.191166	0.361832	0.016066	0.17886	0.211729
3110099E03Rik	11.7031	-0.0643093	0.265719	0.239279	0.555305	0.608482
3222401L13Rik	14.5305	-0.235751	0.433263	0.0084009	0.130744	0.156305
3300002I08Rik	29.0614	-0.00607796	0.233077	0.951846	0.98228	0.990455
3300005D01Rik	4.12613	0.051923	0.263092	0.27878		0.640371
3425401B19Rik	7.16402	-0.0012112	0.259755	0.974035	0.989969	0.992285
3830403N18Rik	741.3	0.166319	0.255888	0.227769	0.543028	0.597287
3830406C13Rik	316.08	0.241888	0.269777	0.119873	0.4161	0.471116
3830408C21Rik	20.1756	0.124649	0.284802	0.162112	0.468164	0.52288
3830432H09Rik	3.51881	-0.00938947	0.256899	0.808623		0.93706
3930402G23Rik	13.2438	-0.0184338	0.25075	0.782868	0.907832	0.926386
4430402I18Rik	28.5062	-0.132811	0.2892	0.148777	0.451493	0.506079
4632404H12Rik	88.4464	0.172448	0.218265	0.229738	0.545087	0.599191
4632404M16Rik	1.91644	0.0239216	0.257356	0.603471		0.848442
4632411P08Rik	1.89436	0.00244418	0.256983	0.949434		0.989421
4632415L05Rik	436.601	-0.0412677	0.161377	0.743276	0.88899	0.910499
4632427E13Rik	35.9309	0.180261	0.31235	0.118173	0.414179	0.469234
4632428C04Rik	1.66616	0.00943616	0.257932	0.778248		0.924971
4632432E15Rik	7.53007	-0.0120741	0.253466	0.830912	0.931443	0.946069
4632433K11Rik	2.24237	0.0251195	0.261448	0.105298		0.450089
4633401B06Rik	4.94758	-0.00129123	0.25411	0.978693	0.992026	0.994272
4731419I09Rik	37.3045	-0.0768388	0.257332	0.392499	0.678913	0.72167
4732414G09Rik	13.3073	0.0561513	0.26615	0.159637	0.465422	0.519994
4732416N19Rik	35.2836	0.043448	0.232022	0.694806	0.865611	0.89049
4732419C18Rik	4.95275	0.00484251	0.25067	0.943414	0.977886	0.986881
4732440D04Rik	73.8735	0.280289	0.414889	0.0522313	0.29735	0.344582
4732463B04Rik	0.928993	0.00677891	0.259418	0.719322		0.900245
4732471J01Rik	11.4804	0.0918739	0.270864	0.227706	0.543024	0.597287
4732487G21Rik	29.9935	0.202051	0.320157	0.112005	0.405394	0.459817
4732490B19Rik	1.13983	0.000290082	0.258765	0.971322		0.992285
4732491K20Rik	55.4592	-0.0106286	0.216483	0.927407	0.972006	0.981683
4732496C06Rik	26.4101	-0.0287204	0.23677	0.774478	0.903811	0.923296
4831440E17Rik	4.32093	-0.0253052	0.2563	0.624821	0.826692	0.856546
4833403J16Rik	3.07519	0.0293344	0.260048	0.39322		0.722296
4833407H14Rik	1.42864	0.0117113	0.258149	0.720005		0.900646
4833412K13Rik	9.8752	-0.335022	0.676398	0.00999723	0.143086	0.170417
4833413G10Rik	36.2201	-0.0258024	0.251181	0.706859	0.871725	0.895346
4833417C18Rik	28.9081	0.269796	0.381068	0.0657484	0.326637	0.376615
4833418N02Rik	30.0801	0.0628909	0.240358	0.556898	0.787854	0.821581
4833420G17Rik	463.324	-0.0121028	0.150463	0.92297	0.970598	0.98024
4833422C13Rik	10.7829	0.0257968	0.251412	0.713928	0.875033	0.898125
4833422M21Rik	7.82609	0.129739	0.293004	0.111184	0.404329	0.458477
4833427G06Rik	1.15585	0.0200466	0.260318	0.494161		0.784625
4833439L19Rik	826.677	0.0250987	0.157095	0.842111	0.93706	0.950548
4833445I07Rik	6.91586	-0.0419842	0.26045	0.376193	0.668087	0.71135
4921507P07Rik	1.1033	0.028928	0.261318	0.320019		0.668693
4921514A10Rik	12.4062	0.0134336	0.246146	0.868821	0.94868	0.959992
4921515L22Rik	12.419	0.00264278	0.252212	0.967244	0.987576	0.992285
4921522P10Rik	3.93602	0.00383076	0.253194	0.948812		0.989421
4921523L03Rik	2.81932	0.0380884	0.259751	0.407679		0.730846
4921524J17Rik	321.135	0.0983497	0.202277	0.464945	0.729318	0.766897
4921525O09Rik	3.00174	-0.00117053	0.255162	0.975646		0.992911
4921527H02Rik	1.13873	0.0229408	0.260895	0.289524		0.648054
4921531C22Rik	13.5907	0.0516585	0.258202	0.433724	0.707409	0.747624
4921534A09Rik	7.85875	-0.0329379	0.248395	0.681942	0.859434	0.885466
4921536K21Rik	11.065	0.018978	0.252166	0.773446	0.9034	0.922853
4921539H07Rik	1.56532	0.02318	0.259677	0.411039		0.732533
4930402H24Rik	917.353	0.0165274	0.184385	0.900838	0.961038	0.971137
4930403P22Rik	2.62298	-0.0527576	0.265004	0.182007		0.548269
4930404A12Rik	1.13024	-0.00105092	0.25976	0.974031		0.992285
4930404I05Rik	29.1081	0.461499	0.555023	0.0255948	0.221457	0.260601
4930404N11Rik	13.2708	-0.027189	0.248206	0.72964	0.882174	0.904384
4930405A21Rik	5.71064	0.0107377	0.252208	0.862568	0.94562	0.957428
4930407I10Rik	3.03117	0.0565583	0.266883	0.0940097		0.431086
4930412C18Rik	13.9235	0.0282757	0.249643	0.710398	0.872601	0.896007
4930412F12Rik	2.87583	-0.00565437	0.256467	0.893629		0.969297
4930412L05Rik	1.28875	0.0375933	0.263054	0.141547		0.497231
4930412M03Rik	1.64655	0.0171285	0.258403	0.616616		0.853179
4930413G21Rik	4.29259	0.0045045	0.255694	0.923139	0.970618	0.980261
4930415O20Rik	9.06062	0.00659248	0.250188	0.926236	0.971328	0.981189
4930422M22Rik	10.0276	0.102271	0.27943	0.143705	0.44501	0.499447
4930426I24Rik	9.61936	-0.00764426	0.250533	0.906828	0.964315	0.973867
4930426L09Rik	10.0695	-0.029047	0.248974	0.706515	0.87155	0.895191
4930429F24Rik	6.30267	-0.0379626	0.25997	0.40042	0.684864	0.727288
4930429H19Rik	7.678	-0.017637	0.255044	0.736943	0.885574	0.907511
4930430E12Rik	3.27248	0.00409502	0.253861	0.94009		0.986139
4930430F08Rik	234.4	-0.173156	0.21494	0.225691	0.541062	0.595479
4930431F10Rik	3.02256	0.0173582	0.256916	0.688482		0.888313
4930431F12Rik	2.89416	-0.0150026	0.258788	0.610566		0.851488
4930431P19Rik	13.543	0.0805082	0.263687	0.313476	0.617825	0.664537
4930432E11Rik	1.20621	-0.0168765	0.259352	0.56099		0.824837
4930432K21Rik	25.154	0.0879803	0.259658	0.34816	0.647723	0.692551
4930434B07Rik	3.4435	-0.0275027	0.259373	0.455797		0.761495
4930435F18Rik	11.7205	0.0598801	0.251084	0.501591	0.753128	0.789564
4930444M15Rik	1.71133	-0.0488683	0.264321	0.180892		0.546736
4930444P10Rik	1.28142	-0.000715037	0.257973	0.991947		0.997498
4930445N18Rik	9.46301	0.0126763	0.252803	0.838077	0.935521	0.94919
4930447F24Rik	127.426	0.757954	0.555403	0.00785778	0.126288	0.151044
4930447M23Rik	6.92702	-0.00613073	0.254993	0.897875	0.960444	0.970636
4930448E22Rik	6.53118	-0.0353281	0.251269	0.630282	0.829848	0.859245
4930451G09Rik	31.3808	0.00991907	0.240445	0.916105	0.968036	0.977911
4930452B06Rik	80.2892	0.735956	0.350687	0.00263561	0.0648052	0.0783682
4930452G13Rik	5.44381	0.0854204	0.272444	0.174169	0.483022	0.537978
4930452L12Rik	1.17571	0.0238402	0.260801	0.364915		0.704294
4930453N24Rik	691.044	0.325618	0.435841	0.0486252	0.290473	0.336218
4930455C13Rik	3.36792	-0.0245042	0.256335	0.631845		0.859334
4930455G09Rik	4.75621	0.116724	0.298516	0.00411908	0.0833522	0.100378
4930456G14Rik	1.39464	0.0263406	0.260017	0.374387		0.710383
4930458D05Rik	4.10626	-0.0659469	0.26996	0.084757		0.41444
4930461G14Rik	1.60952	-0.0246216	0.260609	0.309712		0.662094
4930466K18Rik	5.76273	0.0674926	0.265242	0.265046	0.578842	0.630165
4930470P17Rik	2.30779	-0.0013153	0.256354	0.969631		0.992285
4930473A02Rik	2.28424	-0.0808714	0.275993	0.0461778		0.329523
4930474N05Rik	1.04165	0.0150272	0.260219	0.431992		0.746261
4930478K11Rik	1.91988	0.0114818	0.258952	0.673545		0.881262
4930478M13Rik	3.7864	-0.00787387	0.254391	0.874949		0.962434
4930479D17Rik	1.22525	0.022585	0.25954	0.454445		0.760666
4930480K02Rik	9.83674	-0.059826	0.257594	0.425413	0.700962	0.741625
4930480K23Rik	22.1082	-0.0303184	0.255037	0.61041	0.819979	0.851488
4930481A15Rik	16.6868	-0.00462494	0.24302	0.954825	0.983324	0.991187
4930481B07Rik	17.2458	0.243859	0.404078	0.0395586	0.267405	0.310849
4930483J18Rik	2.30467	0.0578874	0.268201	0.0460167		0.329014
4930483K19Rik	3.30412	-0.0229295	0.259651	0.446293		0.755086
4930486L24Rik	3.46267	0.0298338	0.262221	0.0475359		0.332662
4930500L23Rik	1.02379	0.0127097	0.259963	0.598059		0.844679
4930500M09Rik	1.77159	0.0248779	0.260642	0.448051		0.756498
4930502E18Rik	2.04384	-0.00444604	0.256719	0.908981		0.97503
4930503B20Rik	2.10425	0.0046541	0.258704	0.842727		0.950936
4930503E14Rik	2.80282	-0.0215321	0.259065	0.518661		0.799117
4930503L19Rik	811.467	-0.0735889	0.211604	0.56653	0.794913	0.827762
4930505A04Rik	2.45995	0.0290911	0.259857	0.419335		0.738986
4930505O20Rik	1.23738	-0.00369597	0.25839	0.888393		0.96727
4930506C21Rik	11.6254	-0.0818398	0.267644	0.254011	0.568066	0.620142
4930507D05Rik	3.86814	0.0178652	0.2537	0.761983		0.91913
4930509E16Rik	7.43043	-0.043596	0.254852	0.530368	0.770661	0.804974
4930509G22Rik	11.9702	0.194469	0.357362	0.0327418	0.246368	0.288104
4930511E03Rik	3.09449	0.0621349	0.267651	0.142848		0.498872
4930511M06Rik	62.016	0.482437	0.433517	0.023522	0.213331	0.25145
4930512J16Rik	3.91956	0.0498987	0.264571	0.177397		0.542481
4930513N10Rik	63.2962	-0.0768512	0.243787	0.477445	0.737354	0.774737
4930515G01Rik	10.8222	0.0168252	0.251019	0.805055	0.917776	0.935143
4930516B21Rik	53.7441	-0.045584	0.239939	0.65069	0.840613	0.868679
4930517E14Rik	1.97961	0.0299072	0.261184	0.264544		0.629754
4930518I15Rik	22.9825	0.0307802	0.24736	0.710426	0.872601	0.896007
4930519A11Rik	2.74073	0.0532763	0.266598	0.0788674		0.401084
4930519L02Rik	1.11016	-0.0104987	0.257859	0.767157		0.921125
4930520O04Rik	50.5648	0.0584174	0.228166	0.61914	0.823373	0.853546
4930522L14Rik	93.1686	0.294527	0.262516	0.0730187	0.33954	0.391426
4930523C07Rik	27.9749	4.20454	0.94951	4.87168e-07	0.000109208	0.00013244
4930524J08Rik	40.1502	1.04754	0.682159	0.00411841	0.0833522	0.100378
4930524O07Rik	11.6685	-0.0996293	0.268674	0.25726	0.571355	0.623218
4930525G20Rik	4.54056	-0.0581003	0.263278	0.296284	0.604523	0.653082
4930526A20Rik	13.7557	0.0106797	0.249762	0.880456	0.953953	0.964574
4930526L06Rik	4.91954	-0.0177866	0.255581	0.72168	0.878793	0.901435
4930528D03Rik	4.03039	0.0190521	0.255201	0.721397		0.901435
4930532G15Rik	6.6553	0.029147	0.251384	0.682904	0.860096	0.886036
4930533N22Rik	181.815	0.155857	0.21552	0.272135	0.584607	0.635639
4930534D22Rik	5.04267	0.0582772	0.265836	0.189037	0.500762	0.555498
4930534H03Rik	1.76485	-0.0228631	0.259404	0.482255		0.777067
4930537H20Rik	4.0175	0.0671165	0.263601	0.302746		0.657747
4930539E08Rik	52.895	-0.00630291	0.246162	0.932588	0.974217	0.983979
4930539J05Rik	15.045	-0.0681171	0.24905	0.480541	0.738613	0.775931
4930539M17Rik	6.09858	-0.131607	0.303764	0.0378983	0.262927	0.305949
4930540M05Rik	3.96836	-0.0153459	0.253915	0.785526		0.927854
4930547M16Rik	11.6885	-0.0220804	0.24872	0.766752	0.900899	0.921072
4930548H24Rik	3.32757	0.0438063	0.2635	0.155802		0.515229
4930550C14Rik	21.7397	0.00478717	0.231758	0.966639	0.987576	0.992285
4930552P12Rik	1.97746	-0.0213973	0.257927	0.598053		0.844679
4930554C24Rik	3.19748	0.01225	0.254566	0.819216		0.941302
4930555A03Rik	22.8721	1.01079	0.855154	0.00637755	0.110169	0.132415
4930556H04Rik	8.93398	-0.02805	0.25417	0.648565	0.839891	0.867986
4930556J24Rik	2.73118	0.0336025	0.258675	0.473954		0.772395
4930556M19Rik	21.0141	0.236055	0.378194	0.0575668	0.309648	0.357793
4930557K07Rik	1.93273	-0.0343352	0.262294	0.161219		0.522091
4930558J18Rik	44.457	-0.0232316	0.20759	0.851868	0.942526	0.955139
4930558N11Rik	7.77641	-0.00928958	0.248881	0.895651	0.959458	0.969653
4930562C15Rik	3.25314	-0.10627	0.291388	0.00358927		0.0923024
4930563E22Rik	43.9603	0.451441	0.497818	0.0276284	0.228421	0.26865
4930563M21Rik	1.64852	0.0314345	0.262168	0.147192		0.504284
4930565N06Rik	15.4416	-0.360785	0.84808	0.00605624	0.106268	0.127835
4930566F21Rik	5.46531	-0.00556004	0.252905	0.920877	0.969943	0.979535
4930577N17Rik	24.5905	0.236287	0.326914	0.102526	0.392433	0.44616
4930578C19Rik	4.35776	-0.00300271	0.255339	0.948366	0.980812	0.989343
4930578M01Rik	7.24048	-0.00105963	0.251582	0.985559	0.994406	0.995531
4930579G18Rik	49.7544	-0.043702	0.252466	0.563049	0.792507	0.825849
4930579G24Rik	416.598	0.030586	0.19132	0.81313	0.922231	0.938689
4930579K19Rik	5.54834	0.0442847	0.260175	0.385597	0.675303	0.717931
4930581F22Rik	77.2548	0.349062	0.481972	0.0385833	0.264385	0.307799
4930588K23Rik	2.34167	-0.0259552	0.259283	0.474545		0.772639
4930589O11Rik	2.49182	-0.0760445	0.274713	0.0247438		0.257436
4930590J08Rik	9.0707	-0.0920271	0.279084	0.0830844	0.357648	0.410011
4930594M22Rik	14.9245	-0.00624696	0.240051	0.944393	0.978046	0.987024
4930597O21Rik	6.27219	0.0303227	0.257334	0.548155	0.783505	0.817218
4930599N23Rik	2.29254	0.0132986	0.257791	0.711084		0.89635
4931403E22Rik	1.24417	0.000745011	0.258213	0.965462		0.992285
4931406C07Rik	485.551	0.175674	0.186182	0.205266	0.520128	0.574914
4931406P16Rik	1357.91	-0.103054	0.265923	0.279176	0.590314	0.640594
4931409K22Rik	32.1317	0.0166896	0.247941	0.82862	0.930278	0.94524
4931413K12Rik	3.10645	-0.0349306	0.259583	0.423675		0.741019
4931414P19Rik	192.683	-0.11592	0.210943	0.39163	0.678727	0.721429
4931415C17Rik	8.79018	-0.105188	0.276965	0.182032	0.493025	0.548269
4931422A03Rik	4.79454	-0.0214224	0.256243	0.664867	0.849628	0.876111
4931428F04Rik	288.193	-0.141497	0.263361	0.252866	0.567067	0.619365
4931440F15Rik	1.92766	-0.014561	0.258773	0.630779		0.859334
4931440P22Rik	31.7648	0.0711345	0.22991	0.551681	0.784719	0.818219
4932415D10Rik	103.861	-0.0303128	0.260519	0.356934	0.654141	0.698387
4932422M17Rik	101.684	-0.0204366	0.251764	0.753089	0.894514	0.915206
4932435O22Rik	9.09238	-0.301242	0.599911	0.00468407	0.0902184	0.108684
4932438A13Rik	1307.62	-0.0593852	0.190184	0.637689	0.833706	0.862422
4932442E05Rik	9.26227	-0.00183561	0.250384	0.977088	0.99147	0.993812
4932443L11Rik	9.99811	0.0216273	0.25286	0.734478	0.884088	0.906053
4932702P03Rik	6.59803	-0.00461781	0.252021	0.938921	0.976864	0.985999
4933402D24Rik	2.73707	-0.0166876	0.258231	0.633138		0.859889
4933404O12Rik	314.014	-0.161513	0.207743	0.256097	0.570002	0.62183
4933405D12Rik	2.19986	0.0112523	0.258394	0.708781		0.895765
4933405L10Rik	10.7604	0.0325598	0.25537	0.588694	0.806976	0.839393
4933406B17Rik	1.24587	0.00386349	0.258115	0.895412		0.969653
4933406C10Rik	16.8321	0.0975067	0.261847	0.318793	0.621321	0.668012
4933406I18Rik	2.07091	0.0578219	0.265842	0.185427		0.55237
4933406J09Rik	2.60748	0.0239741	0.257319	0.602507		0.848093
4933406P04Rik	2.01295	0.0383919	0.26106	0.33377		0.681839
4933407K13Rik	274.124	-0.415332	0.484738	0.0319885	0.244316	0.285794
4933407L21Rik	18.3193	-0.0120403	0.242403	0.888806	0.956941	0.967367
4933408B17Rik	5.68437	-0.119763	0.295946	0.0399192	0.268739	0.312268
4933408J17Rik	1.9357	-0.0356575	0.260926	0.337067		0.684832
4933411E06Rik	8.88741	0.0672911	0.25376	0.450142	0.718824	0.757625
4933411E08Rik	1.76147	0.0124233	0.257527	0.736309		0.907234
4933411K16Rik	12.6406	-0.0298412	0.255174	0.612151	0.820495	0.851835
4933412A08Rik	0.90874	-0.00103908	0.259761	0.97403		0.992285
4933412E12Rik	187.586	0.183247	0.22287	0.207006	0.521797	0.57679
4933412L11Rik	1.17267	-0.0196556	0.260235	0.349767		0.693218
4933413C19Rik	1.75462	-0.0526328	0.264871	0.187331		0.553626
4933413J09Rik	6.94523	-0.0263905	0.254026	0.666773	0.8502	0.876924
4933415A04Rik	20.9696	0.019764	0.242052	0.827887	0.930107	0.945041
4933417C20Rik	3.51537	-0.012492	0.256709	0.766769		0.921072
4933417D19Rik	3.48045	0.00986872	0.257629	0.783212		0.926584
4933421A08Rik	10.241	0.127159	0.303987	0.0142536	0.169537	0.201173
4933421O10Rik	107.753	0.164873	0.243078	0.240378	0.556486	0.609696
4933422A05Rik	3.97776	0.0648842	0.267245	0.185012		0.551926
4933423P22Rik	1.09194	0.00463118	0.258114	0.882753		0.965146
4933424G06Rik	1.78188	0.0171697	0.258504	0.608275		0.850775
4933424M12Rik	2.13488	0.0603999	0.26936	0.0285142		0.272464
4933425D22Rik	1.54991	-0.0680958	0.271669	0.0319572		0.285758
4933427D14Rik	513.127	-0.0563987	0.208331	0.605936	0.817419	0.849383
4933427E11Rik	1.25789	-0.00207284	0.258051	0.939058		0.985999
4933427G23Rik	7.85211	-0.0274589	0.254028	0.650731	0.840613	0.868679
4933427I04Rik	148.109	-0.134821	0.306167	0.0361019	0.257498	0.29977
4933427J07Rik	11.6248	-0.0160229	0.250773	0.812323	0.921922	0.938447
4933428G20Rik	3.03107	0.0323176	0.260693	0.338436		0.685712
4933428P19Rik	1.43137	-0.0084436	0.258493	0.77614		0.924172
4933429H19Rik	1.55741	0.0182549	0.260595	0.237311		0.606697
4933430I17Rik	28.4413	-0.0735051	0.236469	0.520377	0.764575	0.799548
4933431C10Rik	12.1998	-0.143368	0.304263	0.0845948	0.361433	0.414131
4933431E20Rik	791.31	-0.0579891	0.221625	0.633055	0.830935	0.859889
4933431K14Rik	40.757	0.217708	0.386839	0.0262649	0.224434	0.264201
4933431K23Rik	14.19	-0.0908412	0.263217	0.313297	0.617656	0.664374
4933433G15Rik	4.51358	-0.0159961	0.255955	0.737746	0.886049	0.90795
4933433G19Rik	6.2085	-0.0341811	0.257114	0.530303	0.770661	0.804974
4933434E20Rik	1234.74	0.0298772	0.187429	0.821291	0.926692	0.942151
4933435G04Rik	2.92189	-0.0095766	0.256781	0.815173		0.93943
4933436I20Rik	3.61019	-0.00216076	0.254447	0.964319		0.992285
4933436P19Rik	2.5627	-0.0370241	0.259523	0.422657		0.740632
4933437G19Rik	6.81311	0.121278	0.288469	0.121048	0.417475	0.472843
4933439C10Rik	234.254	0.330212	0.556555	0.0237768	0.214426	0.252778
4933439K11Rik	1.03819	0.0103253	0.259655	0.520789		0.799654
4933440N22Rik	42.005	0.0171933	0.22593	0.881071	0.953953	0.964574
5031415H12Rik	1.74323	0.0323855	0.262478	0.0944134		0.431507
5031425E22Rik	193.474	0.741952	0.384963	0.00360377	0.0767012	0.0924482
5031425F14Rik	2.52599	0.029744	0.258862	0.479222		0.775582
5031434O11Rik	62.0855	0.0508817	0.241405	0.615914	0.822472	0.853179
5031439G07Rik	1925.97	-0.0399584	0.147993	0.77246	0.903104	0.922681
5033403F01Rik	2.74067	0.0271104	0.258323	0.529931		0.804872
5033406O09Rik	6.1096	0.125629	0.292329	0.101266	0.390282	0.443882
5033417F24Rik	6.08884	0.00618101	0.25426	0.910438	0.965846	0.975576
5033421B08Rik	2.57862	-0.00133629	0.256288	0.974051		0.992285
5033426O07Rik	5.79508	-0.0757748	0.27383	0.0615194	0.318598	0.367729
5033428I22Rik	274.13	0.192603	0.208777	0.183536	0.495208	0.550574
5033430I15Rik	4.50311	0.0439641	0.262145	0.282047	0.592336	0.642516
5330417C22Rik	7.61004	0.0917303	0.282814	0.0100592	0.143223	0.170597
5330425B07Rik	2.19736	0.0212913	0.260969	0.139455		0.494212
5330426L24Rik	23.6579	-0.0939414	0.269101	0.254519	0.56878	0.620817
5330438D12Rik	65.4364	1.3493	0.592853	0.000854813	0.0325716	0.0394137
5330439K02Rik	3.7023	0.0565732	0.264396	0.245137		0.613003
5430400D12Rik	5.34125	-0.161088	0.332319	0.0118035	0.154532	0.183647
5430402O13Rik	1.85029	-0.00510803	0.258829	0.829729		0.945648
5430403G16Rik	91.2358	0.323426	0.257512	0.0537666	0.3024	0.350077
5430405H02Rik	132.491	0.369316	0.537086	0.0315572	0.242849	0.284246
5430414B19Rik	9.96356	0.00679512	0.241752	0.940252	0.977088	0.986139
5430416N02Rik	371.899	0.126766	0.193282	0.354342	0.652475	0.696997
5430421F17Rik	1.71626	0.0281497	0.261239	0.32073		0.669176
5430427N15Rik	1.75342	0.0152288	0.25686	0.721738		0.901435
5430427O19Rik	9.02872	0.0561806	0.261223	0.354867	0.65276	0.697229
5430430B14Rik	6.79448	0.00361592	0.249729	0.960401	0.985699	0.992285
5430437J10Rik	1.32128	0.00854561	0.259197	0.709209		0.895765
5530400K19Rik	5.72219	-0.0170552	0.253136	0.778881	0.905703	0.924971
5530601H04Rik	206.287	0.10523	0.228501	0.418141	0.697081	0.738048
5730405O15Rik	8.26757	-0.109837	0.282744	0.131457	0.430321	0.485117
5730409E04Rik	226.986	0.210577	0.224824	0.156829	0.461401	0.515966
5730414N17Rik	8.45755	0.0631495	0.254874	0.4524	0.720237	0.758945
5730420D15Rik	1.17772	-0.0105177	0.259348	0.641245		0.864005
5730422E09Rik	3.10383	0.0953636	0.283662	0.0195239		0.233532
5730455P16Rik	609.636	-0.308407	0.248853	0.0595499	0.313914	0.362545
5730480H06Rik	207.891	0.212618	0.222763	0.152828	0.456358	0.511099
5730507A11Rik	2.82412	0.019692	0.256457	0.678643		0.884125
5730507C01Rik	3.36113	-0.00607775	0.255277	0.897963		0.970636
5730521K06Rik	18.4686	0.133576	0.265507	0.269936	0.582738	0.633919
5730596B20Rik	1.2452	-0.0133897	0.260255	0.285615		0.644395
5830408C22Rik	38.1791	0.162575	0.303372	0.12834	0.426177	0.480936
5830417I10Rik	1532.48	-0.116396	0.274977	0.213684	0.527265	0.581777
5830428M24Rik	1.92119	0.0464509	0.26316	0.2284		0.597609
5830432E09Rik	5.99877	-0.0234685	0.255661	0.658873	0.845522	0.872947
5830444B04Rik	2.25157	0.00334757	0.257631	0.927436		0.981683
5830448L01Rik	14.4888	0.10973	0.273638	0.225385	0.540629	0.595063
5830454E08Rik	8.76784	0.0651579	0.264586	0.272791	0.585026	0.635966
5830462I19Rik	24.9679	-0.0534018	0.256528	0.458677	0.724687	0.762757
5830487J09Rik	5.12874	0.0260808	0.254474	0.661939	0.847911	0.874736
5930403N24Rik	42.2348	0.0596419	0.261102	0.359592	0.656539	0.700349
5930420M18Rik	33.199	0.143748	0.259368	0.261394	0.574996	0.626447
5930422O12Rik	1.64447	-0.000941994	0.256562	0.98176		0.994541
5930430L01Rik	50.201	-0.136075	0.263757	0.260135	0.573826	0.625334
6030408B16Rik	19.8416	-0.0189174	0.254922	0.721829	0.878793	0.901435
6030442K20Rik	25.3724	-0.125616	0.287488	0.14517	0.446988	0.501466
6030443J06Rik	21.4898	-0.174343	0.323631	0.0798544	0.351473	0.403511
6030445D17Rik	14.6231	0.119446	0.286373	0.133141	0.432104	0.48674
6030458C11Rik	937.967	-0.279789	0.158493	0.0321483	0.244482	0.286038
6030460B20Rik	3.46072	0.00655076	0.254901	0.896634		0.970121
6230400D17Rik	47.2095	0.269897	0.304741	0.0926948	0.375764	0.428813
6330403K07Rik	8.70938	0.168359	0.333143	0.0299748	0.236902	0.277761
6330403L08Rik	138.643	0.0279424	0.201014	0.829336	0.930574	0.945457
6330403N20Rik	3.68977	0.0746643	0.26909	0.192035		0.559949
6330410L21Rik	1.44823	0.0315164	0.261224	0.244094		0.612274
6330418K02Rik	36.4168	0.10437	0.273917	0.217661	0.531482	0.585717
6330537M06Rik	56.7061	-0.153777	0.259359	0.243232	0.558822	0.611756
6330549D23Rik	82.7406	0.0426646	0.228176	0.709494	0.872251	0.895765
6330562C20Rik	29.7303	1.17429	0.621866	0.0021819	0.0580973	0.0702401
6430511E19Rik	52.781	-0.0145515	0.237649	0.877681	0.952284	0.963237
6430531B16Rik	1.70297	0.0241129	0.259161	0.492069		0.783122
6430548M08Rik	314.738	0.264206	0.23947	0.0919723	0.373977	0.427075
6430550D23Rik	33.9519	-0.225533	0.378972	0.047218	0.287005	0.332277
6430562O15Rik	16.7348	0.0206606	0.24152	0.821812	0.927037	0.9424
6430571L13Rik	18.5488	0.0945995	0.263901	0.306012	0.611993	0.660027
6430573P05Rik	2.277	0.037092	0.261938	0.24289		0.611431
6430584L05Rik	2.6294	0.00760621	0.258786	0.739577		0.908862
6430590A07Rik	17.7558	-0.030835	0.256773	0.56241	0.792166	0.825668
6430710M23Rik	1.62714	0.0462119	0.265291	0.053311		0.348488
6530401F13Rik	1.88163	0.0449736	0.264827	0.0737716		0.392742
6530402F18Rik	67.9704	0.0902868	0.255362	0.376535	0.668246	0.7115
6530409C15Rik	8.42708	-0.0785201	0.274302	0.0783377	0.348591	0.400646
6530437J22Rik	3.30557	-0.0619419	0.266233	0.20438		0.574233
6720427I07Rik	61.9119	0.126878	0.265319	0.266776	0.580318	0.631757
6720483E21Rik	8.77223	-0.0199809	0.250561	0.771514	0.902905	0.922648
6720489N17Rik	53.4311	0.0245584	0.238839	0.802233	0.916674	0.934199
6820402A03Rik	6.91471	0.0336678	0.253782	0.614114	0.821439	0.852562
6820431F20Rik	8550.5	-0.00801896	0.234543	0.93104	0.973509	0.983373
8030423F21Rik	1.28727	0.0261212	0.260574	0.324548		0.673559
8030451A03Rik	9.90247	0.010841	0.253369	0.855846	0.943367	0.955768
8030453O22Rik	5.53185	0.0496021	0.264014	0.212149	0.52591	0.580437
8030462N17Rik	331.951	-0.0876883	0.258823	0.354919	0.65276	0.697229
8030474K03Rik	18.8414	0.00807493	0.251242	0.902355	0.962048	0.971857
8430406P12Rik	10.572	-0.0398061	0.243567	0.666848	0.8502	0.876924
8430422M14Rik	39.0932	0.0611612	0.256457	0.435675	0.70905	0.749136
8430429K09Rik	120.984	-0.0999303	0.233314	0.42286	0.699991	0.740632
8430432A02Rik	1.67283	-0.00573256	0.256976	0.88124		0.964574
9030025P20Rik	223.263	0.00105639	0.201156	0.995805	0.998599	0.998675
9030407P20Rik	22.12	-0.118114	0.270607	0.247423	0.562321	0.615079
9030607J07Rik	1.05104	-0.0382435	0.263153	0.151297		0.509589
9030624G23Rik	40.402	-0.168409	0.293275	0.161787	0.46793	0.522637
9130002K18Rik	4.28601	0.0555782	0.26239	0.314523	0.618616	0.665377
9130008F23Rik	33.3901	0.0253373	0.237841	0.799489	0.91601	0.933593
9130019O22Rik	8.72098	0.0437144	0.250977	0.584028	0.805059	0.837378
9130023H24Rik	65.7559	0.0635799	0.211875	0.621088	0.824531	0.854617
9130024F11Rik	46.1389	-0.104645	0.273153	0.222286	0.537076	0.591547
9130213A22Rik	1.27993	0.0140424	0.258314	0.668944		0.878207
9130214F15Rik	2.06113	0.0030004	0.255877	0.950194		0.989671
9130221F21Rik	1.54757	0.0234933	0.259624	0.436674		0.749893
9130221H12Rik	213.222	0.305009	0.295225	0.0701365	0.335352	0.386321
9130230N09Rik	8.09441	0.0983628	0.285219	0.025212	0.220458	0.259598
9130401M01Rik	1383.65	0.123676	0.239102	0.350971	0.649315	0.693994
9130604C24Rik	10.0074	0.00788636	0.252766	0.897188	0.960097	0.970235
9230111E07Rik	20.9843	0.0436503	0.238123	0.673212	0.854874	0.881157
9230112E08Rik	61.6219	-0.238953	0.2782	0.121632	0.418725	0.474226
9230114K14Rik	30.7608	-0.129438	0.278855	0.206538	0.521797	0.576768
9230116L04Rik	5.8985	-0.105646	0.285981	0.0688451	0.33324	0.383893
9230116N13Rik	15.786	-0.0733238	0.250369	0.45622	0.723446	0.761777
9330020H09Rik	35.9062	0.924448	0.496286	0.00292607	0.0685304	0.0828842
9330102E08Rik	290.606	-0.270724	0.263495	0.0911375	0.371985	0.42499
9330104G04Rik	54.5431	0.147824	0.281093	0.198324	0.51331	0.567996
9330111N05Rik	2.35133	0.0475417	0.263644	0.185303		0.55237
9330136K24Rik	8.58834	0.0534431	0.259305	0.404815	0.687328	0.729415
9330151L19Rik	190.056	0.35991	0.244463	0.0329173	0.246822	0.288671
9330154J02Rik	7.22808	-0.0330644	0.255126	0.588282	0.806844	0.839236
9330158H04Rik	12.7232	0.0933602	0.282524	0.0157724	0.178042	0.210823
9330159F19Rik	59.0041	-0.120538	0.238804	0.350147	0.648778	0.693458
9330159M07Rik	94.5505	0.0887204	0.2145	0.497944	0.750198	0.786855
9330160F10Rik	14.4148	0.0609042	0.257064	0.429284	0.703758	0.744137
9330161L09Rik	1.36693	0.0014242	0.258413	0.955594		0.991202
9330162012Rik	2.86739	-0.0151986	0.257183	0.713324		0.897788
9330162G02Rik	37.7552	0.0718025	0.239864	0.51892	0.763843	0.799195
9330171B17Rik	3.87716	-0.0414691	0.260871	0.355725		0.697577
9330175E14Rik	23.3821	2.55044	1.08567	0.000567309	0.024119	0.02925
9330182L06Rik	36.2931	-0.192907	0.317765	0.113813	0.408	0.4627
9330188P03Rik	38.9843	6.50614	1.15283	1.07505e-08	4.21737e-06	5.11455e-06
9330198I05Rik	9.49259	-0.0344444	0.253285	0.609091	0.81927	0.850887
9430002A10Rik	9.28901	0.0468776	0.261977	0.311497	0.616098	0.662997
9430015G10Rik	1109.42	-0.15309	0.198339	0.271017	0.583512	0.634531
9430018G01Rik	90.6534	-2.15562	0.574748	7.78407e-06	0.00103354	0.00125341
9430025C20Rik	3.70818	0.0413633	0.260637	0.36433		0.704047
9430031K09Rik	1.50774	0.0104067	0.2572	0.787499		0.92885
9430034N14Rik	13.5098	0.080164	0.257683	0.378545	0.669662	0.712729
9430037G07Rik	50.807	-0.474274	0.56592	0.0246466	0.218166	0.257064
9430037O13Rik	12.6149	0.0494147	0.259091	0.41412	0.693911	0.735081
9430038I01Rik	195.321	-0.0628184	0.21394	0.616702	0.822677	0.853179
9430053O09Rik	2.99018	-0.0109051	0.2587	0.690559		0.889212
9430060I03Rik	3.17212	0.0194791	0.256143	0.692104		0.889632
9430062P05Rik	27.4283	0.0330119	0.239772	0.736208	0.88508	0.907193
9430064I24Rik	46.9028	-0.0724959	0.233485	0.533235	0.772869	0.806925
9430065F17Rik	10.3251	-0.244975	0.446846	0.00847148	0.131157	0.156812
9430078K24Rik	10.9354	-0.140854	0.302822	0.0822388	0.355859	0.408133
9430081H08Rik	17.3546	0.0593445	0.255677	0.450956	0.719128	0.757885
9430085M18Rik	3.24815	0.0594033	0.269398	0.0143497		0.201489
9430091E24Rik	16.7768	-0.0354671	0.247423	0.671663	0.853349	0.879737
9430097D07Rik	1.67112	-0.046389	0.264338	0.135536		0.489252
9530018F02Rik	4.05027	0.0129478	0.253797	0.822248		0.942561
9530026P05Rik	1.57692	0.0236627	0.2597	0.406757		0.730458
9530027J09Rik	6.56416	0.0241634	0.25443	0.681433	0.859183	0.885247
9530036M11Rik	1.41806	-0.00638717	0.258277	0.841179		0.950455
9530052C20Rik	5.03541	-0.0233953	0.25366	0.698826	0.86762	0.892063
9530052E02Rik	1.25642	-0.0233766	0.259379	0.46746		0.768342
9530056E24Rik	3.00088	0.00702807	0.256575	0.867773		0.959591
9530056K15Rik	43.1373	0.12975	0.271841	0.239683	0.555547	0.608671
9530062K07Rik	4.31747	0.0803116	0.269809	0.206247	0.521334	0.576212
9530068E07Rik	4643.19	-0.0396867	0.130726	0.727697	0.88152	0.903952
9530077C05Rik	101.089	0.222068	0.288279	0.133674	0.432505	0.487272
9530082P21Rik	93.686	-0.228476	0.253109	0.134631	0.433882	0.488683
9530085L11Rik	92.1576	-0.0817067	0.24291	0.461168	0.726718	0.764546
9630001P10Rik	1.36402	-0.00372286	0.259153	0.846628		0.952359
9630013D21Rik	2.9187	0.0135997	0.257903	0.702712		0.89312
9630013K17Rik	2.0063	-0.0231341	0.25857	0.541755		0.813118
9630050E16Rik	5.49684	-0.0151195	0.252015	0.810983	0.921188	0.937863
9830004L10Rik	3.28799	-0.0422439	0.261707	0.303545		0.658456
9830132P13Rik	2.10589	0.0367852	0.262234	0.184059		0.55089
9830144P21Rik	42.2824	-0.0563008	0.257666	0.429739	0.70417	0.744556
9930012K11Rik	53.7721	0.0875951	0.221493	0.496519	0.749554	0.786376
9930014A18Rik	1.73624	0.0233338	0.260729	0.382688		0.715827
9930017N22Rik	38.9546	-0.211123	0.350342	0.0707782	0.336307	0.387549
9930021J03Rik	658.518	-0.417387	0.564858	0.0277681	0.229151	0.2694
9930104L06Rik	767.77	0.117848	0.20417	0.388095	0.676931	0.719638
9930111J21Rik1	17.3848	0.114875	0.29755	0.00417551	0.0841979	0.101399
9930111J21Rik2	147.408	0.182727	0.35133	0.0203708	0.201386	0.237958
9930120I10Rik	2.73709	0.00581652	0.256447	0.888531		0.967319
A030001D20Rik	65.292	-0.142788	0.248701	0.279822	0.590627	0.640994
A030005L19Rik	3.03969	0.0641117	0.2664	0.208916		0.578396
A130006I12Rik	1.65441	0.000328334	0.256697	0.996141		0.998768
A130010J15Rik	392.779	-0.12921	0.200965	0.346846	0.646703	0.691723
A130012E19Rik	2.25101	-0.00342755	0.257073	0.923848		0.980436
A130014A01Rik	68.6614	-0.0404732	0.215383	0.741144	0.887854	0.909526
A130051J06Rik	29.2224	0.0728947	0.248423	0.470599	0.732462	0.769974
A130077B15Rik	163.222	0.107019	0.224147	0.417274	0.696776	0.737799
A230004M16Rik	4.18702	-0.039176	0.257739	0.486568		0.779311
A230020J21Rik	22.2981	-0.117344	0.286913	0.122607	0.419239	0.474668
A230028O05Rik	5.02758	-0.01274	0.255371	0.791782	0.913017	0.930674
A230050P20Rik	16.4841	0.0347292	0.257154	0.529994	0.770571	0.804872
A230052G05Rik	10.1561	-0.0253838	0.252618	0.693272	0.865099	0.889922
A230056P14Rik	74.7791	-0.89141	0.357689	0.000818418	0.0315329	0.0381558
A230057D06Rik	33.1643	-0.027897	0.228059	0.800468	0.91601	0.933593
A230059L01Rik	10.431	0.0690744	0.253566	0.444709	0.714324	0.753712
A230060F14Rik	9.95361	-0.0216882	0.254624	0.699366	0.86762	0.892063
A230065N10Rik	2.30149	-0.0393781	0.262801	0.245051		0.613003
A230072C01Rik	44.3195	-0.204097	0.284602	0.149291	0.452212	0.506879
A230072E10Rik	7.90542	0.0637566	0.266275	0.21456	0.527779	0.582079
A230077H06Rik	4.33452	-0.00944238	0.255298	0.846443	0.939427	0.952335
A230083G16Rik	6.26218	-0.028832	0.254802	0.630798	0.830062	0.859334
A230083N12Rik	1.63065	0.0415688	0.262524	0.235672		0.605351
A230085B16Rik	10.1132	-0.0368239	0.251645	0.618048	0.822905	0.853179
A230087F16Rik	10.0811	0.128116	0.300893	0.0398242	0.268308	0.311758
A230103J11Rik	29.6248	0.0355618	0.253342	0.607115	0.818321	0.850083
A230107N01Rik	2.33412	0.0671031	0.269034	0.135726		0.489686
A230108P19Rik	1.2867	0.0413353	0.263848	0.116362		0.466739
A330008L17Rik	1.29779	-0.00809355	0.258551	0.780137		0.925509
A330009N23Rik	42.5226	-0.052539	0.2506	0.53527	0.77426	0.808195
A330015K06Rik	1.8836	0.0231521	0.259318	0.459907		0.763673
A330023F24Rik	2.29207	-0.0169133	0.258071	0.643703		0.865093
A330032B11Rik	7.06747	0.0570096	0.262935	0.301648	0.608194	0.656793
A330035P11Rik	28.9667	0.00814789	0.22918	0.942122	0.977722	0.986635
A330040F15Rik	1.01051	-0.000935639	0.258996	0.965301		0.992285
A330041J22Rik	5.51104	0.1077	0.281122	0.145172	0.446988	0.501466
A330044P14Rik	28.2051	-0.00686131	0.23632	0.942433	0.977722	0.986635
A330058E17Rik	2.88063	-0.0508998	0.26534	0.135413		0.489252
A330069E16Rik	15.8187	-0.00687215	0.249127	0.919644	0.969722	0.979175
A330074K22Rik	11.1089	-0.0177324	0.24691	0.821126	0.926612	0.942049
A330076C08Rik	3.21424	-0.00154774	0.25616	0.971803		0.992285
A330076H08Rik	1.12714	-0.0140895	0.260136	0.519847		0.799439
A330084C13Rik	1.96498	-0.0431612	0.264053	0.11684		0.467562
A330094K24Rik	13.4232	-0.0163318	0.253463	0.776366	0.904852	0.924283
A330102I10Rik	25.3464	-0.123619	0.271879	0.237674	0.554016	0.60718
A3galt2	3.23748	-0.0178229	0.256958	0.681623		0.885247
A430005L14Rik	664.996	0.401341	0.492585	0.0338198	0.249685	0.291698
A430010J10Rik	2.3365	0.0221858	0.259176	0.501301		0.789359
A430018G15Rik	36.4106	0.157463	0.297666	0.143297	0.444853	0.499304
A430027C01Rik	2.23257	-0.0212387	0.259184	0.507757		0.793537
A430033K04Rik	212.02	-0.141637	0.183657	0.296198	0.604523	0.653082
A430035B10Rik	5.75289	0.0124305	0.25437	0.817918	0.925339	0.940947
A430046D13Rik	57.1112	0.351628	0.391604	0.0486424	0.290473	0.336218
A430057M04Rik	29.9357	0.080197	0.238858	0.48707	0.742368	0.779379
A430073D23Rik	6.6538	0.0454494	0.258282	0.44898	0.717977	0.756666
A430078G23Rik	114.682	-0.899832	0.409156	0.00152726	0.0471592	0.0570895
A430078I02Rik	4.70416	-0.00728154	0.254144	0.889944	0.957211	0.967701
A430089I19Rik	2.2899	0.0134824	0.259995	0.399051		0.72613
A430093F15Rik	1.42204	0.00995695	0.259865	0.657323		0.872084
A430103D13Rik	76.667	0.542216	0.66539	0.0183348	0.19139	0.226361
A430105J06Rik	8.06876	0.0101451	0.24779	0.89485	0.959458	0.96961
A430106G13Rik	3.29032	0.108813	0.292043	0.00646504		0.133464
A430108G06Rik	6.02023	-0.0511586	0.259815	0.388491	0.677206	0.719865
A430110C17Rik	1.44244	0.019213	0.26012	0.349952		0.693379
A430110L20Rik	19.4614	0.0761538	0.263361	0.317857	0.62086	0.667574
A4galt	156.826	-0.0464159	0.201758	0.717255	0.876747	0.899761
A4gnt	1.37602	-0.0169692	0.26038	0.401458		0.727946
A530001N23Rik	22.0717	-0.0886697	0.26613	0.285642	0.594892	0.644395
A530010L16Rik	3.78286	0.00426998	0.258157	0.888703		0.967367
A530013C23Rik	4.13718	-0.033338	0.258204	0.488875		0.780716
A530016L24Rik	1.36928	-0.000439612	0.258394	0.996562		0.998852
A530017D24Rik	106.35	-0.312327	0.296614	0.0654086	0.326512	0.376615
A530032D15Rik	1.66025	0.0424634	0.262499	0.249372		0.616628
A530040E14Rik	19.0179	0.119881	0.290315	0.10002	0.388138	0.441524
A530041M06Rik	1.02494	0.0174601	0.259563	0.467055		0.768318
A530058O07Rik	17.6295	0.045598	0.240929	0.648914	0.83999	0.868026
A530064D06Rik	13.7547	0.0688179	0.267801	0.19892	0.513621	0.568075
A530064N14Rik	5.35295	0.0253554	0.25469	0.662872	0.848245	0.874866
A530072M11Rik	12.3554	0.125677	0.283428	0.175537	0.484346	0.539375
A530076I17Rik	1.9874	0.0448382	0.265154	0.0367851		0.301852
A530083I20Rik	30.2379	0.0146721	0.233096	0.889131	0.956962	0.967399
A530095I07Rik	22.4384	0.0943192	0.266929	0.277137	0.588979	0.63976
A630001G21Rik	207.949	-0.0505798	0.205067	0.69202	0.864636	0.889632
A630009H07Rik	8.38872	-0.00534456	0.253998	0.917751	0.968719	0.978371
A630010A05Rik	2.90011	0.0291553	0.259328	0.449987		0.757625
A630014C17Rik	13.7332	0.113208	0.265428	0.281656	0.592214	0.642397
A630035G10Rik	1.02618	-0.00105304	0.259758	0.967108		0.992285
A630052C17Rik	77.4447	-0.105912	0.220479	0.421532	0.699371	0.740247
A630072M18Rik	65.7991	0.269725	0.349061	0.0811393	0.353773	0.405961
A630075F10Rik	7.06713	-0.0194362	0.250369	0.778496	0.905703	0.924971
A630089N07Rik	257.385	-0.0642086	0.22686	0.590673	0.808306	0.840699
A730011C13Rik	59.9645	0.298578	0.375507	0.0655164	0.326512	0.376615
A730015C16Rik	9.07919	-0.0438129	0.260513	0.376466	0.668246	0.7115
A730017C20Rik	52.8167	0.028728	0.231869	0.792108	0.913119	0.930733
A730017L22Rik	209.328	0.0285304	0.232681	0.792044	0.913119	0.930733
A730020E08Rik	100.281	0.143263	0.282224	0.195691	0.510659	0.56561
A730020M07Rik	4.20023	-0.0572231	0.265785	0.181544		0.54765
A730049H05Rik	7.02051	0.0463593	0.265405	0.0401775	0.269379	0.313078
A730056A06Rik	36.0303	0.0462889	0.240068	0.649486	0.840199	0.868235
A730061H03Rik	1.59927	-0.00123305	0.259076	0.949891		0.989525
A730063M14Rik	15.8109	0.127976	0.279316	0.201056	0.516735	0.571353
A730071L15Rik	2.51369	0.0175656	0.256864	0.687349		0.887487
A730081D07Rik	4.31033	-0.0652302	0.266003	0.233371	0.549923	0.603407
A730090N16Rik	5.794	0.0779605	0.269145	0.210733	0.524432	0.5794
A730091E23Rik	10.0428	0.124802	0.294454	0.0797424	0.3514	0.403395
A830005F24Rik	3.14141	0.0345416	0.259877	0.40992		0.732288
A830008E24Rik	6.77842	0.0587085	0.267244	0.0984859	0.385063	0.438308
A830019P07Rik	33.1479	0.0374911	0.254432	0.577645	0.802234	0.834698
A830035O19Rik	14.1161	-0.102994	0.277037	0.179577	0.489217	0.544479
A830052D11Rik	23.727	0.1054	0.276893	0.187792	0.49969	0.554232
A830073O21Rik	2.73143	0.0639063	0.270182	0.0367653		0.301852
A830082K12Rik	120.544	-0.118745	0.247394	0.338201	0.640379	0.685606
A830082N09Rik	42.9335	-0.152278	0.278593	0.203964	0.51913	0.574063
A930001C03Rik	7.06611	-0.0122733	0.253127	0.831711	0.931946	0.946443
A930001M01Rik	1.49738	-0.0308159	0.26213	0.141767		0.49757
A930002H24Rik	2.83376	-0.019866	0.257651	0.62797		0.858217
A930003O13Rik	2.8914	0.0810008	0.274406	0.0963013		0.434294
A930004D18Rik	377.881	-0.179428	0.231191	0.215216	0.528803	0.582884
A930004J17Rik	148.301	-0.0222309	0.256673	0.636546	0.833138	0.861834
A930005G22Rik	1.16487	-0.00797462	0.259475	0.695493		0.89077
A930005H10Rik	91.0706	0.27186	0.394666	0.0592847	0.313227	0.361704
A930006K02Rik	16.745	0.255693	0.404329	0.0473071	0.287206	0.332525
A930006L05Rik	1.51847	0.015092	0.259804	0.672468		0.880569
A930007I19Rik	29.3172	0.0335506	0.233017	0.754635	0.895167	0.915861
A930012L18Rik	9.63172	0.0256734	0.258722	0.519409	0.764125	0.799299
A930012O16Rik	4.01247	-0.0836418	0.272129	0.175111		0.539057
A930015D03Rik	2.69281	0.00150025	0.258651	0.955709		0.991267
A930016O22Rik	5.63434	0.0632592	0.261592	0.343137	0.643639	0.688498
A930017K11Rik	7.52322	0.0722337	0.269668	0.160239	0.466258	0.520932
A930017M01Rik	44.1419	0.0653502	0.250859	0.481944	0.739583	0.776817
A930019D19Rik	1.04698	0.0194981	0.260285	0.501546		0.789564
A930024E05Rik	49.7916	0.237432	0.311715	0.111739	0.40501	0.459357
A930029G22Rik	12.0939	0.0537979	0.256408	0.462282	0.72752	0.765339
A930033H14Rik	34.073	-0.129087	0.290967	0.128329	0.426177	0.480936
A930035D04Rik	8.6419	0.0440974	0.256373	0.500268	0.752024	0.788655
A930037H05Rik	125.567	-0.250589	0.330557	0.0946824	0.378575	0.431716
A930041C12Rik	3.4715	-0.00169929	0.257758	0.958103		0.99228
AA386476	14.3779	0.0553335	0.260497	0.375055	0.667267	0.710564
AA413626	3.08957	0.0079982	0.258149	0.7962		0.932531
AA414768	25.7484	2.88757	0.944581	7.43157e-05	0.0057523	0.00697601
AA465934	21.0666	-0.0445787	0.243259	0.638425	0.834016	0.862537
AA467197	15.2178	0.0667008	0.264367	0.287078	0.596013	0.645409
AA474408	14.4904	0.00291743	0.241124	0.975875	0.990741	0.993097
AA543186	3.86315	-0.0407446	0.258266	0.463593		0.766116
AA914427	11.0766	-0.00913901	0.242147	0.915607	0.967767	0.977628
AA986860	18.1391	-0.0320868	0.238166	0.744362	0.889403	0.910904
AB124611	47.9603	1.37769	0.911393	0.00326868	0.0731785	0.0884021
AC061963.1	2.72995	-0.0819234	0.276635	0.0478724		0.33326
AC073683.1	1.6246	0.00951046	0.258769	0.700219		0.892523
AC078895.2	3.43936	-0.0625872	0.268652	0.104278		0.448961
AC079441.1	6.23953	-0.104278	0.280331	0.142365	0.443647	0.498443
AC087802.5	0.916936	-0.00592059	0.25909	0.845507		0.952018
AC087898.2	4.23538	0.0352723	0.258818	0.464661	0.729043	0.76659
AC097366.1	19.3033	-0.0114684	0.251515	0.85602	0.943415	0.955837
AC098838.1	11.6088	0.0192221	0.255309	0.71771	0.876854	0.899872
AC098880.1	9.0898	-0.0126203	0.249698	0.856765	0.943875	0.956159
AC098880.2	149.631	-0.204451	0.33519	0.0897307	0.368596	0.421151
AC110166.2	3.03545	-0.0228398	0.255787	0.661443		0.874502
AC110241.2	11.5158	0.00853033	0.247584	0.912193	0.966685	0.976424
AC110534.5	347.594	0.110414	0.217738	0.410542	0.691468	0.732533
AC110573.1	17.1439	-0.0357093	0.255155	0.567474	0.795465	0.828393
AC112949.1	13.7378	0.166628	0.311426	0.105979	0.397417	0.450817
AC113006.1	10.1126	0.0636736	0.264514	0.272735	0.585023	0.635966
AC113595.1	5.72947	0.0423723	0.26332	0.179731	0.489502	0.54481
AC114585.1	20.8085	0.196892	0.366794	0.0191076	0.195737	0.231469
AC114990.2	6.1594	0.0522924	0.26153	0.337989	0.640047	0.685243
AC115954.1	1.30065	-0.000951083	0.259759	0.974031		0.992285
AC118542.1	1.21685	0.0231664	0.260924	0.288628		0.647147
AC119957.1	1.65896	-0.0188365	0.259047	0.540055		0.811789
AC121795.2	10.3835	0.0291063	0.250096	0.697788	0.867298	0.891566
AC122217.1	1.3636	0.00547349	0.258339	0.846576		0.952359
AC122217.3	1.17269	-0.024025	0.260001	0.420916		0.740099
AC122335.1	9.32593	-0.0106962	0.250791	0.871574	0.949643	0.961004
AC122413.1	2.76552	-0.0553833	0.265973	0.140357		0.495964
AC122413.2	2.13408	-0.0133596	0.259576	0.507459		0.793537
AC122487.1	6.8669	-0.00313163	0.253358	0.953014	0.982735	0.990786
AC122821.1	4.73631	-0.0673848	0.269778	0.0996454	0.387788	0.441158
AC123873.1	3.77382	0.0762009	0.275672	0.0115107		0.181852
AC123956.1	2.73852	-0.00862803	0.25474	0.864679		0.958146
AC124237.1	27.1005	0.000271824	0.248567	0.999782	0.999962	0.999952
AC124484.1	11.6558	0.0187232	0.257487	0.655189	0.842965	0.870577
AC124681.1	1.60204	-0.00845487	0.25849	0.756902		0.916517
AC124681.2	3.86915	0.054869	0.265337	0.184		0.55089
AC125141.1	32.2207	-0.0132123	0.246155	0.866702	0.947925	0.959372
AC125141.3	6.11846	0.0504343	0.261228	0.348768	0.647914	0.69277
AC125396.2	3.2299	0.0595971	0.266677	0.161137		0.521987
AC126040.2	4.6965	0.0509563	0.266939	0.0145141	0.170775	0.202549
AC126055.1	19.4561	0.101767	0.274872	0.202674	0.517892	0.572625
AC126280.1	3.70944	-0.0394052	0.258913	0.44396		0.753446
AC126457.1	164.224	0.248529	0.309777	0.102805	0.392594	0.446333
AC126937.1	5.06935	-0.0560701	0.263205	0.290303	0.599604	0.648828
AC126937.2	39.6092	0.0771531	0.248785	0.454416	0.722254	0.760666
AC126937.3	28.5231	0.0454925	0.230464	0.687384	0.861818	0.887487
AC127341.3	16.091	-0.0137103	0.24725	0.855357	0.943291	0.955621
AC127341.5	7.44513	0.0248332	0.256597	0.621091	0.824531	0.854617
AC129214.1	1.54266	0.0405	0.264051	0.0617156		0.368446
AC129214.2	1.95658	-0.0159637	0.258256	0.6421		0.864545
AC129328.1	280.659	-0.194383	0.250403	0.183545	0.495208	0.550574
AC129574.2	2.96771	0.000227726	0.256372	0.997242		0.999161
AC130815.1	6.93502	0.0859057	0.274687	0.130087	0.42884	0.483765
AC130815.2	13.1828	0.0431516	0.258304	0.457175	0.723808	0.762057
AC131339.2	250.747	0.221969	0.2465	0.143286	0.444853	0.499304
AC131800.1	4.08068	0.0342474	0.257607	0.514652		0.796954
AC132099.1	1.25771	-0.000533295	0.259203	0.970637		0.992285
AC132444.1	3.45459	0.130317	0.306567	0.00945107		0.166498
AC132444.6	27.1832	0.0946524	0.262523	0.319999	0.622296	0.668693
AC132460.1	1.99489	0.018854	0.259231	0.518003		0.798843
AC132460.3	7.13117	0.00900623	0.253682	0.875351	0.951169	0.962583
AC133103.2	1.11122	0.0135979	0.260235	0.306802		0.660448
AC133487.1	1.11454	0.0201973	0.260477	0.42111		0.740099
AC133488.1	32.6682	0.0535974	0.255096	0.484202	0.740718	0.777873
AC133498.1	1.16688	-0.0126672	0.259903	0.451081		0.757885
AC134468.1	10.0505	-0.00124392	0.259754	0.974036	0.989969	0.992285
AC134560.3	19.3783	0.149733	0.296402	0.138968	0.439273	0.494212
AC135964.1	6.95159	0.00781654	0.253642	0.89134	0.957877	0.968313
AC139131.1	55.0579	0.0994501	0.246855	0.392451	0.678913	0.72167
AC139579.1	1.46762	-0.0133158	0.26026	0.262647		0.627403
AC140186.1	2.20562	-0.013339	0.257907	0.703993		0.893403
AC140278.1	21.9006	0.161813	0.317477	0.0722491	0.33812	0.389764
AC144408.3	1.70599	0.00956529	0.258111	0.76286		0.919552
AC149090.1	7589.81	-0.0707676	0.20735	0.576734	0.801983	0.834274
AC151284.1	7.16549	-0.0227975	0.254738	0.685962	0.861426	0.887272
AC151284.2	11.3007	-0.0386421	0.252473	0.597353	0.812395	0.844378
AC153140.1	3.08919	-0.0973559	0.282763	0.0588534		0.360268
AC154187.1	18.8447	0.154567	0.302202	0.121553	0.418703	0.474182
AC154187.2	1813.66	-0.101505	0.182781	0.44495	0.714512	0.753815
AC154187.3	1.27862	0.031439	0.261604	0.302221		0.657616
AC154200.1	10.2376	0.0210332	0.247503	0.790182	0.911937	0.929611
AC154232.2	37.4435	-0.1039	0.273833	0.217236	0.531346	0.585476
AC154306.1	6.2424	-0.0180106	0.25538	0.723172	0.879124	0.901726
AC154378.1	43.3985	-0.101116	0.272436	0.227114	0.542705	0.596927
AC154486.2	3.92868	0.025021	0.254491	0.670901		0.87938
AC154486.3	33.3209	-0.915826	0.485017	0.00300247	0.0693784	0.0839128
AC154546.2	1.11922	0.00580467	0.258796	0.817476		0.940883
AC154568.1	1.84026	-0.0193189	0.25936	0.534707		0.807869
AC154654.1	1.24261	-0.0221054	0.259906	0.420295		0.739516
AC154667.1	5.55758	-0.0124608	0.256016	0.787568	0.910652	0.92885
AC154683.1	6.09583	5.39095	2.53311	0.000112782	0.00796736	0.00966229
AC154760.1	36.5928	0.00751397	0.229678	0.946903	0.97993	0.988452
AC154763.2	1.60303	-0.0160917	0.257808	0.670361		0.878964
AC154766.4	25.8036	0.120277	0.2791	0.195706	0.510659	0.56561
AC154806.1	1.45394	-0.0116576	0.259271	0.614631		0.852776
AC154912.2	1.91695	0.0237466	0.258444	0.546277		0.816174
AC154912.3	1.26798	-0.00909189	0.258876	0.778123		0.924903
AC154912.5	4.91451	0.0148037	0.252226	0.817507	0.925054	0.940883
AC158605.1	1.95264	0.0204216	0.257211	0.644163		0.865172
AC159200.1	473.129	-0.427642	0.24035	0.0138647	0.167704	0.198931
AC160336.1	3046.88	-0.450019	0.670979	0.0222135	0.20782	0.245251
AC160637.1	1423.04	-0.0638578	0.247417	0.511228	0.759624	0.795467
AC160759.1	5.27193	0.0125253	0.249422	0.861782	0.945428	0.957428
AC160993.2	1.1887	-0.0130054	0.258556	0.6734		0.881183
AC161376.2	5.01744	-0.00778191	0.249079	0.911181	0.966313	0.976037
AC161605.4	1.35865	0.0245852	0.260233	0.375502		0.710896
AC161607.1	21.2924	0.165697	0.317455	0.0821684	0.355733	0.407977
AC163032.1	53.7508	0.0550786	0.220757	0.654167	0.84234	0.869912
AC163633.1	7.37251	0.0674383	0.269904	0.109398	0.402542	0.456273
AC163633.2	1.42584	-0.0217922	0.259208	0.50162		0.789564
AC163720.3	6.90333	0.029814	0.253723	0.640757	0.835495	0.863985
AC164314.1	3.23225	0.0318566	0.261828	0.251958		0.619365
AC164314.2	2.99385	-0.00114423	0.259753	0.958482		0.992285
AC164424.1	7.54659	-0.123335	0.287363	0.136869	0.436684	0.491267
AC164431.1	1.5586	-0.00369781	0.25724	0.913215		0.977118
AC165151.1	7.22473	-0.0337398	0.252962	0.622825	0.825751	0.855656
AC165271.1	8.63169	0.244088	0.411911	0.0328848	0.246806	0.288647
AC165953.1	12.4414	-0.21236	0.366501	0.047338	0.287206	0.332525
AC165953.2	189.457	-0.0852047	0.189347	0.520549	0.764632	0.799578
AC165960.2	1.22806	-0.0269704	0.261441	0.231232		0.601513
AC165961.3	12.6031	-0.0589821	0.259843	0.38363	0.673773	0.716563
AC166110.3	9.71624	0.290489	0.547574	0.00832859	0.130425	0.155917
AC166114.1	1.799	-0.0245059	0.259857	0.442814		0.753211
AC166341.1	3.92331	-0.0483504	0.263062	0.261639		0.626718
AC167363.2	2.44916	-0.00777889	0.258218	0.797209		0.932964
AC169509.1	4.93303	0.00573576	0.254768	0.912649	0.966929	0.976712
AC170998.1	3.47121	-0.0162664	0.256772	0.712038		0.896825
AC173344.1	97.4674	0.470866	0.396169	0.0238826	0.214841	0.253304
AC174678.1	97.6555	0.60931	0.396738	0.00958506	0.14023	0.167236
AC174800.1	3.96759	-0.0418769	0.264446	0.0466123		0.330833
AC183097.1	1.75531	-0.0189307	0.260616	0.302576		0.657616
AC183097.2	19.2421	0.0189744	0.25723	0.66727	0.850333	0.877055
AC238676.1	1.12363	0.0269286	0.26143	0.218615		0.587227
AC242269.1	3.3173	0.000802544	0.257792	0.980247		0.994495
AC242683.1	3.80395	-0.0290718	0.258519	0.505341		0.792481
AF067061	94.8564	0.0997206	0.270786	0.246429	0.561635	0.614339
AF366264	3.74139	0.0264762	0.256161	0.617864		0.853179
AI182371	6.76923	0.0718258	0.268008	0.205513	0.520347	0.575117
AI413582	189.68	-0.0415535	0.205554	0.743257	0.88899	0.910499
AI427809	95.0008	-0.00348508	0.231642	0.971414	0.989229	0.992285
AI429214	10.528	0.0278512	0.256232	0.601452	0.815208	0.847312
AI464131	1071.12	-0.257993	0.243285	0.0984568	0.385063	0.438308
AI467606	23.9048	0.137813	0.305103	0.0569536	0.308464	0.356416
AI480526	122.817	-0.00596068	0.210132	0.959577	0.985324	0.992285
AI481877	1.2864	-0.0248855	0.26117	0.259567		0.624974
AI504432	9.88799	0.0459821	0.262738	0.268261	0.58178	0.633122
AI506816	12449	-0.186317	0.193802	0.185712	0.497216	0.552378
AI597479	705.552	-0.272777	0.255553	0.0880689	0.36641	0.419199
AI606181	188.577	0.0229805	0.194658	0.860787	0.944986	0.957094
AI606473	1.52657	-0.0238048	0.259433	0.464575		0.76659
AI661453	6.07501	-0.102477	0.281187	0.115619	0.410724	0.465793
AI662270	1821.82	-0.0893116	0.193646	0.500768	0.752331	0.788923
AI837181	634.973	-0.0130439	0.199545	0.915747	0.967767	0.977628
AI838599	30.0348	-0.103593	0.279149	0.154074	0.457706	0.512357
AI839979	17.7196	-0.157677	0.306361	0.109663	0.403085	0.456921
AI854703	2.15152	0.0639399	0.268938	0.0843764		0.413739
AI987944	197.135	-0.12079	0.191268	0.373127	0.666378	0.710207
AL589692.1	3.08099	0.0289353	0.259957	0.402979		0.728583
AL731706.1	288.381	0.100242	0.248169	0.385961	0.675461	0.718179
AL732309.1	185.165	-0.0786214	0.205171	0.54989	0.784274	0.817917
AL732506.1	5.04605	0.0318332	0.262628	0.0236422	0.213999	0.252249
AL805899.1	458.318	1.01997	0.275571	1.41856e-05	0.0016657	0.00202005
AL805899.2	12.9928	0.138221	0.299028	0.0965005	0.381294	0.434558
AU015836	1.77307	0.0100988	0.258488	0.73331		0.905627
AU018091	2.19552	0.00732958	0.257064	0.856488		0.955968
AU020206	1188.56	-0.255047	0.159852	0.0512674	0.295468	0.342322
AU021092	11.8028	-0.0377209	0.256954	0.510436	0.759325	0.795437
AU022252	902.98	-0.216322	0.246128	0.150256	0.453868	0.508512
AU022751	0.971843	0.00783418	0.259723	0.788501		0.929217
AU022754	1.28461	0.0136559	0.259996	0.582798		0.837299
AU022793	7.54667	-0.00871731	0.252157	0.883571	0.955192	0.965459
AU040320	784.413	-0.024017	0.19024	0.8516	0.942505	0.955078
AU041133	46.976	-0.227875	0.296483	0.124823	0.422605	0.477747
AV026068	3050.35	0.634548	1.1357	0.0125182	0.159553	0.189167
AV039307	7.63744	0.0448215	0.261441	0.329921	0.632716	0.678449
AV099323	17.1085	-0.0284812	0.235176	0.778868	0.905703	0.924971
AV356131	13.2431	0.07843	0.264773	0.293215	0.601663	0.650543
AW011738	20.4011	0.137848	0.269489	0.242339	0.557951	0.611012
AW046200	19.5222	0.156118	0.303556	0.119382	0.415611	0.470462
AW047730	6.21573	0.0175757	0.253445	0.770208	0.902391	0.922094
AW112010	48.0448	0.322979	0.574438	0.0181043	0.190742	0.225546
AW121686	4.42086	-0.00450719	0.253485	0.934464	0.975022	0.984456
AW146154	135.629	-0.171597	0.213348	0.228518	0.543618	0.597609
AW209491	193.858	0.0130121	0.197477	0.92092	0.969943	0.979535
AW495222	2.4921	-0.00497529	0.258086	0.871756		0.961099
AW549877	948.568	-0.0707477	0.22115	0.568529	0.796249	0.829142
AW551984	4.39141	0.00917609	0.254827	0.856184	0.943535	0.955928
AW554918	330.487	0.0427159	0.198694	0.741606	0.888023	0.909594
AW822073	1.56095	0.011416	0.25906	0.650364		0.868679
AY074887	3.03921	-0.0149181	0.256038	0.746965		0.912367
AY512931	15.5451	-0.059196	0.265956	0.19529	0.509969	0.56492
Aaas	1625.38	0.0495381	0.164075	0.702029	0.868978	0.893058
Aacs	1259.25	0.183295	0.175406	0.177629	0.487588	0.542822
Aaed1	562.775	-0.0206802	0.193409	0.869783	0.94921	0.960568
Aagab	594.422	0.289622	0.210555	0.0585259	0.311567	0.359882
Aak1	1315.33	-0.283393	0.418867	0.0476958	0.287526	0.332901
Aamdc	212.956	0.0862186	0.242922	0.450384	0.718824	0.757625
Aamp	4547.77	0.246182	0.343285	0.0815078	0.354563	0.406723
Aanat	11.1937	0.03437	0.25327	0.613617	0.821291	0.852457
Aar2	895.037	0.12827	0.157436	0.312816	0.617046	0.663878
Aard	3.25456	0.0700815	0.273395	0.00693243		0.138867
Aars	4412.31	-0.0148997	0.164449	0.90367	0.962997	0.972746
Aars2	772.624	-0.0811746	0.138702	0.482133	0.739742	0.777003
Aarsd1	1073.57	0.0562107	0.23152	0.625581	0.827127	0.856815
Aasdh	300.412	0.153452	0.272641	0.209089	0.523424	0.578492
Aasdhppt	532.296	-0.0286247	0.148368	0.812057	0.921871	0.938443
Aatf	1404.38	0.0488119	0.230629	0.669108	0.851744	0.878345
Aatk	937.291	0.209719	0.234445	0.161171	0.467244	0.522017
Abat	25.6309	0.0362488	0.251426	0.629012	0.829377	0.858851
Abca1	1195.94	0.12821	0.254127	0.300325	0.607406	0.655869
Abca16	1.48979	-0.0220328	0.261033	0.173096		0.537296
Abca17	3.2797	-0.00836784	0.253804	0.877141		0.962977
Abca2	2063.42	-0.188434	0.25847	0.19875	0.513464	0.568075
Abca3	1587.48	-0.329232	0.28357	0.0548368	0.30449	0.352304
Abca4	29.1046	-0.0126156	0.242116	0.884947	0.955677	0.966142
Abca5	268.904	-0.0638645	0.232844	0.57564	0.801171	0.833556
Abca6	69.3754	0.086231	0.263659	0.314064	0.618208	0.664878
Abca7	355.909	0.192087	0.266345	0.180095	0.489933	0.54534
Abca8a	35.4775	0.229492	0.429338	0.00419472	0.0843882	0.10163
Abca8b	129.022	0.168072	0.278699	0.193394	0.506877	0.56167
Abca9	150.169	0.132514	0.302227	0.0538709	0.302789	0.350538
Abcb10	860.533	0.0200102	0.161583	0.875992	0.951453	0.962832
Abcb1a	56.2493	2.03642	0.812116	0.000391786	0.0193771	0.0234993
Abcb1b	504.405	-0.14443	0.256789	0.26269	0.576295	0.627403
Abcb4	32.6306	-0.0612094	0.243309	0.546126	0.782169	0.816174
Abcb6	1129.3	-0.0469963	0.213227	0.704297	0.869964	0.893681
Abcb7	1106.29	-0.0446851	0.180033	0.730972	0.8827	0.904821
Abcb8	835.446	0.267244	0.409126	0.0517606	0.296177	0.343206
Abcb9	20.5124	0.114587	0.284894	0.133064	0.432104	0.48674
Abcc1	1963.53	-0.14362	0.264086	0.260309	0.574	0.625547
Abcc10	215.406	-0.0413193	0.226138	0.71776	0.876854	0.899872
Abcc3	125.265	0.206956	0.363821	0.0437425	0.276977	0.321623
Abcc4	877.475	-0.104847	0.220955	0.424446	0.700713	0.741243
Abcc5	1361.35	-0.0169589	0.191901	0.893564	0.958954	0.969297
Abcc6	27.9491	-0.151651	0.288115	0.174891	0.483667	0.538758
Abcc8	5.32606	0.0598332	0.266634	0.139298	0.439273	0.494212
Abcc9	132.522	-0.253618	0.331876	0.0928973	0.376143	0.429181
Abcd1	453.122	0.00937444	0.222657	0.935948	0.975509	0.984978
Abcd2	124.477	1.92002	0.447125	8.39973e-07	0.000174684	0.000211845
Abcd3	1135.92	-0.134729	0.151607	0.277556	0.589058	0.639938
Abcd4	252.403	0.123451	0.177928	0.356035	0.653465	0.697937
Abce1	4067.26	-0.178796	0.209847	0.21088	0.524432	0.5794
Abcf1	4642.39	-0.0885373	0.168403	0.489532	0.744227	0.781182
Abcf2	3443.2	0.0460586	0.149624	0.70941	0.872251	0.895765
Abcf3	1329.27	0.230603	0.258263	0.132877	0.432001	0.48669
Abcg1	214.389	0.245227	0.407398	0.0383319	0.263704	0.306961
Abcg2	789.507	0.122142	0.141277	0.3054	0.611607	0.659745
Abcg3	64.5328	1.36547	0.741757	0.00202876	0.0553214	0.0668789
Abcg4	36.823	-0.277234	0.396585	0.0597431	0.314494	0.363019
Abcg5	3.21025	-0.0646582	0.269399	0.0835188		0.411268
Abcg8	1.42429	0.0255146	0.261097	0.295831		0.652896
Abhd1	19.7069	0.180426	0.312926	0.116999	0.412652	0.4676
Abhd10	362.112	0.156691	0.204713	0.266762	0.580318	0.631757
Abhd11	900.18	0.290582	0.269912	0.0779944	0.348267	0.40024
Abhd11os	9.49987	0.232442	0.392683	0.0381048	0.263512	0.30667
Abhd12	1095.07	-0.00385594	0.183331	0.970092	0.988805	0.992285
Abhd13	2179.08	-0.691917	0.371337	0.0044845	0.0880293	0.106034
Abhd14a	550.07	0.0477376	0.185449	0.716074	0.876458	0.899288
Abhd14b	189.627	-0.0833047	0.235095	0.482644	0.740131	0.777288
Abhd15	17.8895	0.0300367	0.253695	0.64426	0.837204	0.865172
Abhd16a	702.406	-0.0949426	0.225555	0.464685	0.729043	0.76659
Abhd16b	2.69315	0.0204684	0.256787	0.658595		0.872947
Abhd17a	1810.04	0.161951	0.282388	0.192013	0.505284	0.559949
Abhd17b	595.083	-0.408063	0.185922	0.0065299	0.111818	0.134273
Abhd17c	1311.54	-0.0105291	0.174147	0.923857	0.970879	0.980436
Abhd18	223.592	-0.255625	0.265774	0.10433	0.395355	0.449094
Abhd2	1117.46	0.0976263	0.159056	0.459385	0.725474	0.763259
Abhd3	63.2544	0.134379	0.25565	0.284364	0.593954	0.643589
Abhd4	751.054	-0.0180682	0.214314	0.877228	0.952017	0.962977
Abhd5	318.584	0.228716	0.179921	0.100516	0.389191	0.442691
Abhd6	288.261	0.305466	0.298658	0.0701232	0.335352	0.386321
Abhd8	2317.19	0.0990736	0.226614	0.418096	0.697081	0.738048
Abi1	1206.38	0.00393027	0.179034	0.987592	0.995498	0.99636
Abi2	1420.36	-0.186006	0.16862	0.161527	0.467708	0.522369
Abi3	140.502	0.712349	0.741788	0.0112899	0.151419	0.180131
Abi3bp	8.7493	0.076388	0.272838	0.0962174	0.381007	0.434264
Abl1	4856.95	-0.300664	0.306505	0.0724878	0.338474	0.390214
Abl2	1970.23	-0.332779	0.352045	0.0564515	0.307118	0.354978
Ablim1	661.428	-0.0149582	0.228034	0.886966	0.956226	0.966736
Ablim2	73.1277	0.36802	0.535622	0.0324811	0.246084	0.287767
Ablim3	21.042	0.169645	0.302531	0.138662	0.439247	0.494194
Abr	1536.77	-0.368596	0.351517	0.0441265	0.278006	0.322663
Abracl	878.871	0.0177494	0.2247	0.881572	0.953953	0.964574
Abraxas1	248.003	0.134288	0.226542	0.327141	0.63015	0.676033
Abraxas2	632.247	-0.208311	0.176973	0.128619	0.42659	0.481292
Abt1	466.869	0.209305	0.270285	0.155967	0.460439	0.515295
Abtb1	320.881	0.223672	0.218745	0.134242	0.433192	0.488031
Abtb2	504.531	-0.124322	0.224501	0.354677	0.65276	0.697229
Acaa1a	1427.43	0.379965	0.419006	0.0409159	0.270224	0.314028
Acaa2	1787.36	0.00256456	0.210045	0.988029	0.995498	0.99636
Acaca	2964.99	-0.383693	0.43721	0.0385147	0.264385	0.307793
Acacb	326.41	0.529506	0.430278	0.0177351	0.188823	0.223481
Acad10	178.355	0.0680422	0.225686	0.577567	0.802234	0.834698
Acad11	421.112	0.0843467	0.201598	0.52738	0.769753	0.804148
Acad12	139.872	0.100821	0.224779	0.439836	0.711396	0.751477
Acad8	626.779	-0.0164834	0.182205	0.896762	0.959955	0.970121
Acad9	1828.75	-0.176122	0.178296	0.18524	0.497114	0.552292
Acadl	856.419	-0.056238	0.20826	0.658077	0.845171	0.872709
Acadm	1314.48	-0.0755884	0.184979	0.565355	0.79422	0.827187
Acads	2205.6	0.11494	0.19388	0.393445	0.679737	0.722455
Acadsb	905.041	-0.330036	0.264964	0.0509452	0.294979	0.341806
Acadvl	1943	0.300006	0.361931	0.0680094	0.331673	0.382158
Acan	1.38216	0.00558984	0.258532	0.828874		0.94524
Acap1	34.8622	0.177846	0.316413	0.108218	0.400955	0.454516
Acap2	1498.09	-0.225577	0.286361	0.13058	0.429404	0.484176
Acap3	1056.38	0.0887906	0.214413	0.502792	0.754209	0.790398
Acat1	5620	-0.0108273	0.132243	0.921686	0.970104	0.979752
Acat2	1881.17	-0.112735	0.199443	0.399487	0.683877	0.726294
Acat3	23.6995	-0.119845	0.276373	0.215546	0.529049	0.583142
Acbd3	1042.15	-0.103086	0.185236	0.440173	0.711648	0.751672
Acbd4	250.389	-0.0716006	0.211426	0.576734	0.801983	0.834274
Acbd5	762.452	-0.0616166	0.196169	0.631378	0.830282	0.859334
Acbd6	1616.11	0.0920699	0.245704	0.421166	0.699291	0.740099
Acbd7	2.43092	0.00993392	0.258614	0.723159		0.901726
Accs	272.756	0.0543378	0.202621	0.677518	0.857353	0.883362
Accsl	8.57555	-0.165416	0.333987	0.0194899	0.197195	0.233266
Acd	983.884	-0.0357254	0.143745	0.763313	0.899539	0.919834
Ace	5208.59	0.104704	0.263525	0.326755	0.629759	0.675686
Acer1	1.66191	0.00115794	0.258382	0.968931		0.992285
Acer2	104.503	0.0124896	0.212112	0.909773	0.965745	0.975496
Acer3	364.261	-0.00696389	0.201346	0.953099	0.982735	0.990786
Ache	20.2646	0.164955	0.287775	0.174717	0.483596	0.538709
Acin1	5889.04	0.293762	0.176409	0.0362233	0.257835	0.300183
Ackr1	1.55298	0.0146337	0.25979	0.679726		0.884595
Ackr2	7.93232	-0.0637952	0.268853	0.100583	0.389207	0.442734
Ackr3	524.708	-0.220532	0.18547	0.116033	0.411683	0.466716
Ackr4	3.68976	0.0375594	0.260845	0.348747		0.69277
Acly	7087.47	-0.315703	0.259211	0.0575185	0.309522	0.357642
Aco1	2417.17	-0.125375	0.191107	0.357112	0.654141	0.698387
Aco2	9044.62	-0.174279	0.247288	0.219561	0.533787	0.588116
Acod1	6.91141	-0.0865374	0.272775	0.177848	0.487702	0.542992
Acot1	5.25164	-0.0349963	0.260632	0.356007	0.653465	0.697937
Acot11	302.389	-0.0368175	0.216859	0.757777	0.896381	0.916911
Acot13	340.093	0.108345	0.224901	0.411001	0.691468	0.732533
Acot2	191.923	-0.0210495	0.221988	0.853794	0.942806	0.955389
Acot4	8.20451	0.145332	0.313433	0.0360921	0.257498	0.29977
Acot7	2103.58	0.499841	0.45923	0.0218462	0.205965	0.243012
Acot8	229.041	-0.0551034	0.18732	0.66692	0.8502	0.876924
Acot9	528.497	0.318017	0.222285	0.0457309	0.283131	0.328521
Acox1	3445.08	-0.181487	0.237796	0.20699	0.521797	0.57679
Acox2	3.07218	0.0452962	0.263253	0.227784		0.597287
Acox3	553.664	0.0770544	0.242583	0.491849	0.746225	0.783122
Acoxl	28.2959	0.10829	0.270713	0.248414	0.563527	0.615902
Acp1	1962.49	0.0268799	0.163896	0.834504	0.933228	0.947274
Acp2	890.379	0.0676464	0.191224	0.610406	0.819979	0.851488
Acp5	235.988	0.321756	0.518364	0.0292793	0.233869	0.274476
Acp6	854.775	0.196581	0.17236	0.14463	0.446391	0.50071
Acpp	5.30743	0.105927	0.287609	0.0457085	0.283131	0.328521
Acrbp	153.002	0.161011	0.281395	0.19343	0.506877	0.56167
Acsbg1	123.098	1.33966	0.458813	0.000163587	0.0103811	0.0125896
Acsf2	1844.43	-0.47058	0.344762	0.0205714	0.201612	0.23815
Acsf3	567.375	0.071897	0.2017	0.586867	0.806524	0.838848
Acsl1	786.807	0.111878	0.194846	0.413261	0.693428	0.734487
Acsl3	1275.69	-0.385068	0.173344	0.00690212	0.115668	0.138658
Acsl4	507.858	0.0339964	0.215624	0.785378	0.90946	0.927783
Acsl5	1649.58	-0.168031	0.159674	0.188858	0.500672	0.555403
Acsl6	266.195	0.815612	0.347836	0.00129746	0.0432345	0.0523309
Acsm3	8.67697	0.00497161	0.255975	0.915502	0.967767	0.977628
Acss1	64.8869	0.360469	0.438212	0.0434055	0.27601	0.320672
Acss2	614.545	-0.408889	0.367766	0.0337322	0.249465	0.291423
Acss3	5.93718	-0.00838304	0.255577	0.855045	0.943183	0.955512
Acta1	6.16109	0.0710414	0.267655	0.214785	0.528045	0.582395
Acta2	329.934	0.0298735	0.204832	0.812705	0.92193	0.938457
Actb	31234.8	0.240878	0.236849	0.118183	0.414179	0.469234
Actg1	52302.2	-0.150485	0.213285	0.281525	0.592214	0.642397
Actg2	23.1644	-0.109881	0.260318	0.309722	0.61492	0.662094
Actl10	10.3879	-0.0504175	0.260453	0.376156	0.668087	0.71135
Actl6a	1796.81	0.195398	0.23745	0.184479	0.496073	0.551199
Actn1	2721.49	-0.069147	0.210166	0.590604	0.808306	0.840699
Actn2	8.57947	0.0825934	0.276609	0.0543782	0.303761	0.351653
Actn3	25.4647	-0.0285045	0.250259	0.698492	0.86762	0.892063
Actn4	5868.03	-0.0615633	0.160328	0.619668	0.823678	0.853849
Actr10	1491.15	0.261822	0.325223	0.0955646	0.380032	0.433327
Actr1a	2625.53	-0.190277	0.173302	0.149959	0.453415	0.508129
Actr1b	3227.94	-0.18029	0.168718	0.18127	0.491889	0.547314
Actr2	2987.56	-0.035993	0.162691	0.774982	0.903971	0.923475
Actr3	4029.92	-0.221554	0.170889	0.099719	0.387844	0.441158
Actr3b	446.353	0.207386	0.280464	0.150273	0.453868	0.508512
Actr5	495.515	0.18206	0.262141	0.196875	0.511986	0.567004
Actr6	300.937	-0.34149	0.257447	0.0434524	0.276153	0.320842
Actr8	780.385	0.136978	0.1921	0.319054	0.621388	0.668012
Actrt3	7.667	0.0526196	0.254567	0.493118	0.747101	0.784018
Acvr1	437.387	-0.204223	0.244955	0.167839	0.475553	0.530882
Acvr1b	418.807	-0.0317491	0.189399	0.807096	0.919132	0.936197
Acvr1c	1.75269	0.00794324	0.259351	0.671178		0.87955
Acvr2a	737.141	0.0579389	0.211121	0.647875	0.83958	0.86755
Acvr2b	290.027	0.114253	0.203984	0.401497	0.685502	0.727946
Acvrl1	304.846	0.216978	0.308062	0.124775	0.422587	0.477714
Acy1	1048.77	0.12027	0.224659	0.39492	0.680855	0.72345
Acy3	122.853	-0.0394179	0.184276	0.76123	0.898556	0.918857
Acyp1	200.442	0.0989154	0.248864	0.385907	0.675461	0.718179
Acyp2	14.3099	0.101064	0.276086	0.183565	0.495208	0.550574
Ada	636.798	-0.0409159	0.207974	0.743445	0.88899	0.910499
Adal	198.708	-0.265014	0.320626	0.0914222	0.372354	0.42537
Adam10	1961.12	-0.10932	0.172596	0.4036	0.686559	0.728764
Adam11	97.546	-0.132764	0.283785	0.18352	0.495208	0.550574
Adam12	285.065	0.418197	0.338745	0.0304891	0.238663	0.279681
Adam15	4213.66	0.309852	0.491053	0.032854	0.246776	0.288599
Adam17	1376.72	0.0666719	0.188736	0.6163	0.822544	0.853179
Adam19	127.578	0.176032	0.320304	0.0953128	0.379464	0.432655
Adam1a	90.2407	0.118539	0.263111	0.287793	0.59678	0.646113
Adam1b	2.63906	-0.00807336	0.258468	0.78589		0.927984
Adam2	121.373	0.0639005	0.219956	0.608995	0.81927	0.850887
Adam21	3.02559	-0.00424372	0.258276	0.882552		0.965049
Adam22	119.252	-0.233359	0.405198	0.027242	0.226983	0.267038
Adam23	8.67924	-0.00145633	0.253478	0.978855	0.992031	0.994321
Adam28	19.4819	0.0121027	0.230707	0.911404	0.966346	0.976101
Adam33	17.8317	0.044338	0.250313	0.587965	0.806844	0.839154
Adam4	5.53866	-0.0470872	0.259058	0.418525	0.697572	0.738576
Adam5	6.13384	0.173361	0.334571	0.0406571	0.270101	0.313932
Adam8	483.465	-0.13606	0.273587	0.229099	0.54417	0.598196
Adam9	1447.78	-0.0567931	0.20397	0.658699	0.845522	0.872947
Adamdec1	3.62813	0.0723604	0.273648	0.0206311		0.23834
Adamts1	418.421	0.0289477	0.222269	0.807887	0.91973	0.936666
Adamts10	1298.03	-0.0989893	0.183784	0.4548	0.722514	0.760826
Adamts12	30.9709	-0.0253812	0.242222	0.779261	0.906024	0.92518
Adamts13	16.4464	1.3522	0.966537	0.003947	0.0810097	0.0975473
Adamts14	1507.79	-0.353483	0.165459	0.0105736	0.147186	0.175108
Adamts15	193.051	0.206365	0.285889	0.150112	0.4537	0.508297
Adamts16	1.96071	-0.000783073	0.257557	0.985029		0.995531
Adamts17	17.6566	-0.0378261	0.253838	0.58455	0.805325	0.83765
Adamts2	526.608	0.130544	0.260464	0.280448	0.590919	0.641177
Adamts20	5.02237	0.0541672	0.264674	0.184195	0.49585	0.550901
Adamts4	444.9	-0.316788	0.35849	0.0614711	0.318598	0.367729
Adamts5	86.8757	0.13912	0.254081	0.279056	0.590314	0.640584
Adamts6	89.3652	0.00767947	0.233321	0.94243	0.977722	0.986635
Adamts7	195.726	0.171213	0.260823	0.213188	0.526926	0.581428
Adamts8	284.419	0.522369	0.523415	0.020411	0.201567	0.238094
Adamts9	30.7947	-0.0679544	0.257683	0.403427	0.68647	0.728703
Adamtsl1	22.7253	-0.0649151	0.262888	0.314904	0.618739	0.665402
Adamtsl2	33.3144	0.109045	0.288673	0.0561411	0.306468	0.35419
Adamtsl3	4.45384	0.0247996	0.259163	0.490356	0.745017	0.782026
Adamtsl4	374.798	0.0564891	0.176612	0.666909	0.8502	0.876924
Adamtsl5	625.346	-0.37288	0.220573	0.021825	0.205965	0.243012
Adap1	215.823	0.417223	0.344543	0.0308007	0.239914	0.280875
Adap2	53.5185	1.20587	1.28321	0.0057256	0.102856	0.123963
Adap2os	3.45293	0.0598059	0.267483	0.102815		0.446333
Adar	1311.91	-0.0484306	0.221279	0.684564	0.860891	0.88689
Adarb1	1434.05	-0.598957	0.236322	0.00131693	0.0433808	0.0525092
Adarb2	7.31351	0.180118	0.350105	0.0158133	0.178082	0.21089
Adat1	443.752	-0.0739455	0.159166	0.562056	0.792088	0.825531
Adat2	178.245	0.0838387	0.217685	0.516668	0.762436	0.798009
Adat3	134.194	0.0505313	0.233134	0.650836	0.84066	0.868717
Adck1	342.053	-0.0782668	0.176498	0.54996	0.784274	0.817917
Adck2	404.364	0.108564	0.214444	0.420046	0.698499	0.73939
Adck5	616.859	0.346114	0.425924	0.0470004	0.286366	0.331489
Adcy10	3.78828	-0.00877187	0.257113	0.819587		0.941302
Adcy3	1625.12	-0.051155	0.194093	0.691935	0.864636	0.889632
Adcy4	34.7848	0.155332	0.306209	0.10679	0.398811	0.452243
Adcy5	9.96966	-0.0532289	0.254138	0.494094	0.747891	0.784625
Adcy6	2470.81	-0.125774	0.205399	0.358016	0.655116	0.699006
Adcy7	463.281	0.262101	0.42008	0.0409283	0.270224	0.314028
Adcy9	144.113	-0.0319051	0.242743	0.724721	0.879734	0.902405
Adcyap1r1	16.9871	0.0176056	0.254773	0.744863	0.889593	0.911041
Add1	2725.7	-0.0616091	0.178326	0.636125	0.832913	0.861554
Add2	183.462	-0.526255	0.407467	0.0170535	0.184453	0.218226
Add3	1458.6	-0.682733	0.244187	0.000489654	0.0221352	0.0268441
Adgb	16.16	0.327397	0.514837	0.0321661	0.244482	0.286038
Adgra2	3267	0.182896	0.269546	0.192763	0.506358	0.561054
Adgra3	1198.3	-0.0959685	0.190283	0.469734	0.732077	0.769521
Adgrb2	536.33	1.16811	0.775935	0.00390849	0.0806991	0.0971691
Adgrd1	27.7156	0.0977976	0.282983	0.057743	0.309904	0.358144
Adgre1	545.192	0.140972	0.302283			1
Adgre4	19.4963	0.109429	0.282837	0.132881	0.432001	0.48669
Adgre5	336.714	0.0969015	0.234201	0.436298	0.70957	0.749644
Adgrf2	1.77122	-0.0216917	0.259597	0.458887		0.762868
Adgrf4	41.467	1.02936	0.936266	0.00631293	0.109405	0.131491
Adgrf5	239.963	0.389604	0.399652	0.0395513	0.267405	0.310849
Adgrg1	179.966	0.991175	0.903531	0.00660596	0.112259	0.134814
Adgrg2	2.61041	0.0194606	0.260575	0.328102		0.676533
Adgrg3	8.01645	-0.0542141	0.258316	0.424888	0.700962	0.741625
Adgrg5	7.738	0.0562512	0.266284	0.148273	0.451057	0.505588
Adgrg6	46.764	-0.0212107	0.244903	0.800985	0.91601	0.933593
Adgrl1	2591.42	0.0300511	0.227535	0.778415	0.905703	0.924971
Adgrl2	261.601	-0.0122418	0.236131	0.902626	0.96208	0.971939
Adgrl4	69.182	-0.0178332	0.241948	0.840506	0.936481	0.950068
Adgrv1	2.97267	0.0425766	0.262987	0.203322		0.573552
Adh1	3.11574	-0.030236	0.261219	0.407056		0.730458
Adh5	3019.5	-0.10515	0.195166	0.421791	0.699514	0.740403
Adh6b	1.1724	-0.0129759	0.259392	0.569833		0.829754
Adh7	258.772	0.206147	0.242296	0.16681	0.474559	0.529613
Adhfe1	108.129	-0.458882	0.521207	0.0261313	0.223847	0.26349
Adi1	778.418	0.164633	0.24146	0.246667	0.561635	0.614339
Adipor1	1985.14	-0.192963	0.147407	0.120098	0.416352	0.471408
Adipor2	1126.44	-0.252124	0.34041	0.0873481	0.365734	0.418379
Adk	1510.76	0.238237	0.298064	0.119752	0.416014	0.470962
Adm	173.373	-2.66126	0.644787	1.43493e-06	0.000266327	0.000322983
Adm2	56.7568	0.23423	0.408556	0.0250208	0.219977	0.259121
Adnp	3224.09	-0.132476	0.290866	0.133255	0.432191	0.486812
Adnp2	1194.5	-0.0517589	0.190838	0.628888	0.829334	0.858851
Ado	1021.3	-0.00622793	0.144991	0.957976	0.984674	0.992198
Adora1	23.8689	0.0053546	0.250784	0.938334	0.976717	0.985999
Adora2a	23.2963	-0.0357392	0.254109	0.587097	0.806644	0.838944
Adora2b	10.3842	0.0284071	0.258551	0.511366	0.759624	0.795467
Adora3	8.01042	0.0968689	0.279108	0.119199	0.415489	0.470349
Adpgk	819.036	-0.0410536	0.167338	0.743407	0.88899	0.910499
Adprh	1651.42	0.162678	0.188724	0.240618	0.556567	0.609708
Adprhl1	13.8626	0.080567	0.274022	0.100647	0.389259	0.442799
Adprhl2	1216.63	0.136986	0.237452	0.310541	0.615452	0.662593
Adprm	157.955	0.0420473	0.193387	0.748748	0.891997	0.913271
Adra1b	1.59695	0.0317535	0.262354	0.105421		0.450089
Adra1d	1.23977	0.0216208	0.260423	0.47412		0.772535
Adra2a	27.181	0.0842913	0.253397	0.403796	0.686559	0.728806
Adra2b	8.53946	-0.0524525	0.264021	0.220118	0.534233	0.588548
Adrb1	3.56611	0.0274824	0.257882	0.546377		0.816174
Adrb2	14.8174	0.139309	0.305752	0.0582354	0.311111	0.359493
Adrb3	2.58311	0.040922	0.263067	0.178126		0.543147
Adrm1	2819.97	0.228357	0.31097	0.117751	0.414179	0.469234
Adsl	3278.9	-0.195969	0.191274	0.160314	0.466258	0.520952
Adss	1754.69	-0.493756	0.177521	0.000962525	0.035125	0.0425074
Adssl1	69.3102	0.139136	0.277566	0.21374	0.527265	0.581777
Aebp1	4034.14	-0.384248	0.265782	0.0294204	0.234593	0.275219
Aebp2	3925.41	-0.157178	0.18496	0.252482	0.567067	0.619365
Aen	678.641	0.116397	0.165245	0.36968	0.663838	0.707877
Aes	5938.25	-0.0549559	0.193958	0.672107	0.853849	0.880261
Afap1	675.662	-0.0716119	0.131327	0.522312	0.765881	0.800553
Afap1l1	54.1996	0.142982	0.258462	0.261808	0.575458	0.626909
Afap1l2	138.765	0.00758454	0.233717	0.942796	0.977886	0.986876
Afdn	2125.3	-0.214497	0.206488	0.139955	0.440109	0.495212
Aff1	1105.29	0.0447684	0.214917	0.702176	0.868978	0.893058
Aff3	1437.78	-0.360722	0.252087	0.0343749	0.251708	0.294036
Aff4	3344.05	-0.319195	0.323279	0.0608264	0.316433	0.365255
Afg1l	150.13	0.110418	0.245536	0.365552	0.660951	0.704972
Afg3l1	1807.66	0.102416	0.204655	0.446917	0.716161	0.755286
Afg3l2	3799.32	-0.171675	0.211934	0.22864	0.543618	0.597609
Afmid	238.754	-0.821979	0.654552	0.00758522	0.123285	0.147566
Afp	3.43994	0.0398013	0.262721	0.193957		0.562262
Aftph	956.916	-0.0876476	0.180043	0.50511	0.756248	0.792383
Aga	374.297	0.0960052	0.188358	0.469922	0.732077	0.769583
Agap1	1395.44	-0.483878	0.317546	0.0160247	0.17886	0.211729
Agap2	273.959	0.0113746	0.23296	0.914125	0.967767	0.977557
Agap3	2244.4	0.442664	0.268627	0.0161472	0.179298	0.212254
Agbl2	94.4327	-0.484381	0.412609	0.0221725	0.207642	0.245037
Agbl3	85.2841	1.07791	0.458401	0.000887921	0.0333417	0.0403469
Agbl5	435.122	-0.0211079	0.213583	0.861981	0.945517	0.957428
Ager	49.677	0.150646	0.279938	0.201415	0.516871	0.5715
Agfg1	2348.15	-0.137826	0.175974	0.301312	0.608043	0.656619
Agfg2	524.608	0.028323	0.166578	0.826597	0.929322	0.94441
Aggf1	1261.75	0.0948283	0.161775	0.459626	0.725656	0.763478
Agk	928.137	-0.140967	0.192841	0.303733	0.610331	0.658612
Agl	1085.07	-0.55432	0.319914	0.00887609	0.134124	0.160135
Agmat	1.78527	-0.0042754	0.258168	0.879807		0.964443
Agmo	6.89264	-0.0074347	0.254852	0.879072	0.953239	0.96399
Ago1	2185.65	-0.0523373	0.22364	0.656507	0.84378	0.871388
Ago2	3906.62	-0.167408	0.286182	0.176311	0.485489	0.540736
Ago3	1084.99	-0.201027	0.312848	0.122723	0.419377	0.474854
Ago4	14.5576	0.0784565	0.265285	0.288993	0.5981	0.6472
Agpat1	1251.05	-0.297875	0.166767	0.0280267	0.230134	0.270361
Agpat2	269.405	0.250845	0.348905	0.0848901	0.361867	0.414491
Agpat3	2185.82	-0.181107	0.176204	0.166447	0.474334	0.529438
Agpat4	515.823	0.0688559	0.20154	0.602816	0.816287	0.848264
Agpat5	3018.34	0.0731598	0.23025	0.546033	0.782169	0.816174
Agps	1748.06	-0.31761	0.298165	0.062386	0.320299	0.369532
Agr2	1.87486	0.0149266	0.260374	0.213918		0.581777
Agrn	2665.08	0.0111845	0.173745	0.934372	0.974984	0.98443
Agrp	1.69041	-0.0427544	0.263423	0.173488		0.537316
Agt	34.6099	0.341518	0.556698	0.0259626	0.223345	0.262869
Agtpbp1	395.376	-0.204067	0.298917	0.138495	0.439247	0.494194
Agtr1a	58.8419	0.244243	0.360651	0.0765999	0.346015	0.398037
Agtr2	28.044	-0.161176	0.34365	4.49537e-06	0.000668918	0.00081122
Agtrap	519.262	-0.0884092	0.215952	0.495848	0.749084	0.785874
Ahctf1	3405.44	0.0265569	0.184422	0.841018	0.936871	0.950442
Ahcy	7231.96	-0.226429	0.171078	0.0802942	0.352216	0.404252
Ahcyl1	3980.87	-0.246361	0.225089	0.10589	0.39723	0.450598
Ahcyl2	720.712	-0.140379	0.231283	0.303691	0.610317	0.658612
Ahdc1	1876.93	0.123507	0.215104	0.364371	0.659982	0.704047
Ahi1	274.339	-0.11064	0.227454	0.392933	0.679386	0.722082
Ahnak	4402.25	-0.0697652	0.178277	0.580466	0.803841	0.836185
Ahnak2	468.707	0.181155	0.284495	0.17203	0.480953	0.536044
Ahr	148.872	1.62687	0.404151	2.85046e-06	0.000464167	0.000562911
Ahrr	95.883	-0.0433551	0.232534	0.69119	0.864163	0.889286
Ahsa1	3303.3	0.133538	0.21976	0.354177	0.652475	0.696997
Ahsa2	1298.43	0.118396	0.216095	0.383012	0.672961	0.715987
Ahsg	1.49315	0.00276652	0.25841	0.917206		0.978138
Aida	755.421	0.033451	0.157674	0.791432	0.912675	0.930315
Aif1	115.514	2.05968	0.572933	1.33472e-05	0.00157798	0.00191367
Aif1l	1538.78	0.205619	0.266866	0.162895	0.469398	0.524107
Aifm1	1603.77	0.135387	0.240975	0.309419	0.614883	0.662094
Aifm2	508.416	-0.021604	0.184808	0.86602	0.947419	0.958921
Aifm3	120.438	0.289857	0.476869	0.0291194	0.233347	0.273835
Aig1	258.763	-0.148897	0.230291	0.281696	0.592214	0.642397
Aim2	38.5154	0.05155	0.256948	0.462433	0.727564	0.765413
Aimp1	2008.29	0.108556	0.226956	0.409652	0.690919	0.732243
Aimp2	928.532	0.201298	0.217702	0.167975	0.475781	0.53115
Aip	968.113	0.0582008	0.218629	0.641754	0.836028	0.864315
Aipl1	7.26591	-0.0416092	0.260095	0.391169	0.678386	0.721059
Aire	16.7758	-1.88594	0.921721	0.00118212	0.0402457	0.0487112
Airn	133.776	0.20202	0.313963	0.122534	0.419155	0.474561
Ajm1	210.926	-0.00623531	0.255327	0.887806	0.95664	0.967184
Ajuba	725.796	-0.115166	0.216491	0.390872	0.678092	0.720732
Ak1	876.229	0.493044	0.232645	0.00531585	0.0986634	0.118885
Ak2	7048.72	0.215184	0.257439	0.152451	0.456217	0.510928
Ak3	1961.73	-0.525149	0.237098	0.00366351	0.07759	0.0935222
Ak4	2300.86	-0.215157	0.217556	0.145769	0.448105	0.502698
Ak5	655.153	-0.0494325	0.193279	0.697686	0.867298	0.891566
Ak6	1670.65	0.130968	0.217258	0.341374	0.642543	0.687282
Ak7	4.89841	-0.0448899	0.261067	0.349285	0.648211	0.693106
Ak8	36.4741	0.252944	0.381488	0.0627308	0.320946	0.370348
Ak9	3.25746	-0.0317382	0.257064	0.548213		0.817218
Akap1	1553.23	-0.448115	0.383892	0.0264625	0.225304	0.265064
Akap10	566.001	-0.313828	0.277427	0.0621749	0.320072	0.369261
Akap11	1597.6	-0.0282421	0.219913	0.801891	0.916409	0.933904
Akap12	2177.86	-0.490383	0.414697	0.0213235	0.204327	0.241112
Akap13	930.023	0.104305	0.226968	0.42359	0.70047	0.741019
Akap17b	99.8441	-0.0722959	0.221646	0.561251	0.791482	0.824988
Akap2	1374.24	-0.514974	0.348182	0.0145009	0.170775	0.202549
Akap3	1.24353	-0.039203	0.263413	0.132469		0.486021
Akap5	24.4057	-0.144242	0.298048	0.12237	0.418901	0.474255
Akap6	169.734	-0.0701587	0.250181	0.464344	0.728773	0.76645
Akap7	92.7062	-0.0842163	0.224008	0.503705	0.755054	0.791239
Akap8	2894.37	-0.0934946	0.141766	0.421475	0.699371	0.740224
Akap8l	1125.4	0.0982053	0.194379	0.46967	0.732077	0.769521
Akap9	1056.92	0.00520651	0.222238	0.964811	0.986995	0.992285
Akip1	189.263	-0.107659	0.227846	0.40653	0.688577	0.730458
Akirin1	795.346	0.015423	0.176209	0.907262	0.964657	0.974233
Akirin2	910.357	0.0959464	0.178493	0.462163	0.727467	0.765264
Akna	443.453	0.0302909	0.216971	0.803475	0.917062	0.934549
Aknad1	3.49858	-0.0386246	0.257881	0.478743		0.77536
Akp-ps1	2.57717	0.024819	0.260667	0.434042		0.747864
Akr1a1	11560.4	0.450804	0.336439	0.0232704	0.212462	0.250764
Akr1b10	449.163	0.362701	0.214479	0.0271399	0.226742	0.266723
Akr1b3	4615.14	0.329117	0.488897	0.0396435	0.267646	0.311079
Akr1b7	3.362	-0.00376322	0.255867	0.932455		0.983979
Akr1b8	934.763	0.0252986	0.165695	0.844367	0.938421	0.951503
Akr1c12	7.89618	0.0710865	0.270961	0.0973184	0.38282	0.435944
Akr1c13	24.7246	0.151701	0.311382	0.0721389	0.337999	0.389699
Akr1c14	12.2865	-0.184468	0.336336	0.0619141	0.319712	0.368858
Akr1c18	2.73061	0.0423691	0.263829	0.13899		0.494212
Akr1cl	2.33771	0.0303473	0.26116	0.268371		0.633122
Akr1e1	395.658	0.0454681	0.211016	0.720181	0.877734	0.900646
Akr7a5	1054.09	0.213109	0.330996	0.103267	0.393834	0.447647
Akt1	5335.35	-0.034182	0.147455	0.77497	0.903971	0.923475
Akt1s1	1576.62	-0.14129	0.154329	0.262817	0.576311	0.627403
Akt2	2381.74	-0.103572	0.151353	0.428064	0.702826	0.743347
Akt3	1379.51	-0.178223	0.311622	0.122229	0.418901	0.474255
Aktip	525.887	0.146802	0.168232	0.263549	0.577153	0.628274
Alad	1109.1	0.199846	0.322064	0.112226	0.405597	0.460091
Alas1	841.852	-0.151947	0.172448	0.252201	0.567067	0.619365
Alas2	43.1087	-0.106945	0.272413	0.230714	0.546651	0.600763
Alcam	68.0501	0.0743307	0.24179	0.500393	0.752115	0.788741
Aldh16a1	701.522	0.12679	0.25436	0.302968	0.609644	0.658091
Aldh18a1	3801.69	-0.297133	0.31023	0.0746436	0.343042	0.395297
Aldh1a1	63.3902	-0.00257237	0.245063	0.972534	0.989677	0.992285
Aldh1a2	23.1081	0.0485119	0.264181	0.193361	0.506877	0.56167
Aldh1a3	13.2489	0.149022	0.314574	0.0435271	0.276357	0.320981
Aldh1a7	1.71317	-0.00109568	0.259758	0.971476		0.992285
Aldh1b1	12.7131	0.264234	0.462306	0.0182586	0.191238	0.226158
Aldh1l1	34.0873	0.0912733	0.25633	0.366407	0.661546	0.705546
Aldh1l2	476.37	-1.32822	0.49018	0.0002959	0.0158128	0.0191767
Aldh2	5878.2	-0.0198286	0.142573	0.86745	0.948244	0.959591
Aldh3a1	125.363	0.226166	0.35694	0.0736248	0.340353	0.392388
Aldh3a2	712.758	0.067623	0.174427	0.60591	0.817419	0.849383
Aldh3b1	326.917	0.0569327	0.186662	0.66643	0.850015	0.876665
Aldh3b2	7.88742	0.00320202	0.250741	0.961925	0.985827	0.992285
Aldh4a1	2673.16	0.383485	0.271624	0.0286751	0.232376	0.272719
Aldh5a1	502.343	0.0192375	0.204917	0.876732	0.951838	0.962977
Aldh6a1	667.05	-0.159293	0.243184	0.248794	0.563967	0.616361
Aldh7a1	4721.78	-0.00087782	0.197501	0.969309	0.98865	0.992285
Aldh8a1	2.50121	-0.0178548	0.258485	0.601832		0.847505
Aldh9a1	2257.26	-0.479927	0.28834	0.0125703	0.159659	0.189306
Aldoa	22874.8	-0.155168	0.256926	0.256629	0.57076	0.622625
Aldoc	322.408	0.819581	0.511404	0.00519696	0.0969782	0.116851
Alg1	694.744	0.184252	0.219721	0.20355	0.518671	0.573552
Alg10b	2804.96	-0.227723	0.245505	0.137311	0.437291	0.491926
Alg11	644.998	0.0335721	0.20339	0.789105	0.911521	0.929458
Alg12	203.133	-0.0287331	0.186915	0.824258	0.928204	0.943367
Alg13	773.532	-0.116606	0.228847	0.371221	0.664762	0.708752
Alg14	304.216	0.00279364	0.167284	0.984158	0.994127	0.995358
Alg2	1118.27	0.259168	0.13664	0.0280514	0.230134	0.270361
Alg3	367.992	0.0494351	0.154173	0.693307	0.865099	0.889922
Alg5	742.466	-0.0140414	0.155037	0.900593	0.961038	0.971137
Alg6	547.867	-0.448485	0.306445	0.0201998	0.200384	0.236754
Alg8	527.262	0.115924	0.24117	0.363	0.658853	0.702866
Alg9	540.359	0.208852	0.232611	0.161621	0.467708	0.522369
Alkbh1	719.874	0.213363	0.159142	0.0992662	0.387217	0.440615
Alkbh2	364.004	0.30617	0.461129	0.0401067	0.269265	0.312916
Alkbh3	754.018	0.00515364	0.196216	0.970655	0.988986	0.992285
Alkbh3os1	4.07777	0.0285494	0.255687	0.613837		0.852457
Alkbh4	169.965	0.177956	0.228692	0.217414	0.531364	0.585542
Alkbh5	2858.89	-0.408328	0.242268	0.0179116	0.189793	0.224383
Alkbh6	374.416	0.268074	0.383067	0.0653513	0.326512	0.376615
Alkbh7	280.892	0.187473	0.317937	0.112088	0.405414	0.459871
Alkbh8	817.576	-0.114567	0.225655	0.385368	0.67504	0.717697
Alms1	655.461	-0.13116	0.241099	0.312496	0.616826	0.663606
Alms1-ps1	2.32574	0.0249465	0.259946	0.412582		0.73392
Alms1-ps2	11.2821	0.0141024	0.260257			1
Alox12	4.3333	0.0344333	0.259533	0.431935	0.705892	0.746261
Alox12b	4.67131	-0.00878168	0.25816	0.786878	0.910233	0.928468
Alox15	3.23067	0.0403094	0.263829	0.0784538		0.400783
Alox5	40.0468	0.363776	0.730412	0.0124558	0.159023	0.18853
Alox5ap	243.098	0.23654	0.364558	0.0712717	0.33654	0.38787
Alox8	11.6864	0.0691275	0.258977	0.384129	0.674512	0.71724
Aloxe3	9.51544	2.35338	1.24899	0.00196456	0.0541697	0.0654842
Alpk1	291.246	-0.19859	0.292676	0.149095	0.451863	0.506548
Alpk2	39.7817	0.267659	0.364684	0.0739163	0.340959	0.392912
Alpk3	50.6808	0.183568	0.278176	0.179217	0.488968	0.544225
Alpl	542.014	2.33827	0.396677	1.81466e-10	1.49156e-07	1.80887e-07
Als2	715.131	-0.147695	0.194844	0.284611	0.594131	0.643589
Als2cl	236.249	-0.164467	0.309271	0.109899	0.403523	0.457448
Alx3	101.509	0.0925318	0.252853	0.386344	0.67572	0.718427
Alx4	8.45192	-0.0183714	0.256078	0.703875	0.869692	0.893403
Alyref	6225.2	0.171068	0.290098	0.172697	0.481557	0.53667
Alyref2	47.6464	0.0257787	0.219159	0.830146	0.931047	0.945855
Amacr	161.1	0.148145	0.277165	0.211797	0.525414	0.580026
Ambra1	1040.68	-0.231922	0.259247	0.133684	0.432505	0.487272
Amd-ps3	24.436	-0.0385833	0.243172	0.678643	0.858043	0.884125
Amd-ps4	1.12223	-0.000342548	0.258971	0.964793		0.992285
Amd1	3087.36	0.0272574	0.16192	0.835846	0.934366	0.948386
Amd2	18.0455	0.00551613	0.239967	0.954298	0.983176	0.991001
Amdhd1	111.479	-0.0244658	0.201706	0.846938	0.939585	0.952453
Amdhd2	521.431	0.08489	0.246418	0.441326	0.71227	0.75218
Amer1	930.456	-0.0482782	0.220756	0.687028	0.861705	0.887477
Amfr	1474.6	0.247211	0.276139	0.116084	0.411781	0.466716
Amh	17.0439	1.9438	1.03897	0.00160011	0.0478698	0.0579529
Amhr2	301.873	0.395941	0.540647	0.0309364	0.240213	0.281195
Amigo1	346.856	0.600467	0.39309	0.00991666	0.142645	0.170015
Amigo2	96.8963	-0.32133	0.306366	0.0618657	0.319712	0.368851
Amigo3	72.8109	0.0363565	0.219314	0.764534	0.899872	0.920193
Ammecr1	810.172	0.0182967	0.190842	0.895076	0.959458	0.969653
Ammecr1l	1352.9	-0.12373	0.241827	0.332965	0.635794	0.681375
Amn	3.75741	-0.00478797	0.255184	0.916791		0.978036
Amn1	232.302	0.0369714	0.231736	0.734699	0.8842	0.906197
Amot	1063.14	-0.173968	0.256343	0.213151	0.526926	0.581428
Amotl1	2251.3	-0.0919508	0.192026	0.487047	0.742368	0.779379
Amotl2	720.112	-0.159345	0.258153	0.233978	0.55083	0.604225
Ampd1	6.20968	0.0340577	0.259569	0.427668	0.702377	0.742997
Ampd2	2070.5	-0.0268477	0.166503	0.822575	0.927314	0.942561
Ampd3	406.94	-0.069823	0.230955	0.552754	0.785325	0.818886
Amt	135.089	0.0211575	0.219695	0.859093	0.944514	0.956791
Amy1	31.6064	0.137372	0.309877	0.0244356	0.217297	0.256017
Amz1	64.2865	0.291688	0.398669	0.0591274	0.312875	0.361271
Amz2	1228.72	-0.224117	0.168581	0.0939387	0.377614	0.430854
Anapc1	6099.12	-0.172697	0.278378	0.183246	0.494915	0.550262
Anapc10	257.476	0.274177	0.411052	0.0520178	0.296526	0.343607
Anapc11	2087.58	0.133969	0.270967	0.242776	0.558459	0.611431
Anapc13	618.166	0.136222	0.260355	0.27109	0.583525	0.634545
Anapc15	461.858	0.299917	0.421928	0.0501793	0.293752	0.340212
Anapc16	746.486	0.180939	0.273555	0.186471	0.498318	0.553333
Anapc2	2513.5	0.126391	0.148672	0.301355	0.608043	0.656619
Anapc4	1608.04	0.341513	0.44523	0.0449986	0.280897	0.326037
Anapc5	6952.97	0.348909	0.232655	0.0339548	0.250258	0.292336
Anapc7	1688.02	0.16522	0.221871	0.256043	0.569971	0.62183
Ang	18.3798	0.180175	0.345428	0.0268838	0.226014	0.265949
Ang4	1.33214	0.0226002	0.260601	0.267208		0.631986
Angel1	262.189	-0.0550486	0.209116	0.675075	0.855963	0.882106
Angel2	993.383	-0.327406	0.185724	0.0263038	0.224545	0.264338
Angpt1	3.78262	0.0633474	0.265428	0.240427		0.609708
Angpt2	74.9946	-0.0445433	0.233657	0.677771	0.857417	0.883458
Angpt4	59.555	-0.182297	0.314185	0.113739	0.408	0.4627
Angptl1	173.32	-0.121703	0.258683	0.296649	0.604886	0.653447
Angptl2	1519.61	-0.145877	0.250197	0.265667	0.579001	0.630309
Angptl3	1.7442	0.0198885	0.260125	0.370946		0.708616
Angptl4	101.057	-0.0986398	0.252414	0.369453	0.663593	0.707572
Angptl6	77.7346	0.185976	0.318068	0.110348	0.403889	0.45791
Angptl7	1809.48	0.0365466	0.239242	0.717774	0.876854	0.899872
Angptl8	2.38513	0.0332125	0.26203	0.182934		0.54953
Ank	377.385	0.616532	0.630451	0.0145495	0.171076	0.202908
Ank1	43.5137	0.126516	0.298046	0.0585454	0.311567	0.359882
Ank2	1229.02	-0.288751	0.187057	0.0443972	0.278698	0.323409
Ank3	864.661	-0.838732	0.435199	0.00289852	0.0683172	0.0826254
Ankdd1b	1.21092	-0.0109009	0.259805	0.813671		0.938813
Ankef1	4.66816	-0.00357801	0.253844	0.945448	0.978732	0.987528
Ankfy1	1947.15	-0.217294	0.246331	0.147816	0.450627	0.505181
Ankhd1	2138.35	-0.105599	0.242249	0.415243	0.694662	0.735762
Ankib1	911.588	-0.13366	0.212534	0.334026	0.636622	0.681967
Ankle1	460.652	-0.0965909	0.19845	0.470126	0.732077	0.769583
Ankle2	1175.73	0.106265	0.192874	0.431726	0.705892	0.746261
Ankmy1	1.76318	0.0243741	0.259911	0.414418		0.735267
Ankmy2	493.917	0.105707	0.173091	0.42072	0.699013	0.739954
Ankra2	215.413	0.0918525	0.187889	0.492404	0.746569	0.78345
Ankrd1	2.55669	0.00304505	0.256646	0.940498		0.986139
Ankrd10	7770.38	-0.182765	0.263193	0.195998	0.510659	0.565672
Ankrd11	3809.88	-0.0961702	0.202186	0.471043	0.732756	0.770115
Ankrd12	655.426	-0.188748	0.274975	0.175597	0.484346	0.539375
Ankrd13a	1471.55	0.141019	0.143597	0.242163	0.557687	0.610812
Ankrd13b	2758.54	-0.628055	0.267239	0.00190164	0.0534126	0.0645667
Ankrd13c	1304.67	0.111969	0.154846	0.372802	0.665989	0.709886
Ankrd13d	118.552	-0.226113	0.294083	0.127202	0.42469	0.479686
Ankrd16	782.26	0.348968	0.302347	0.0493353	0.292078	0.338207
Ankrd17	3101.54	-0.0833003	0.199664	0.529247	0.77047	0.804771
Ankrd2	5.22272	0.0851278	0.277177	0.0618233	0.319596	0.368703
Ankrd23	228.534	-0.147101	0.288803	0.168217	0.476077	0.531529
Ankrd24	302.99	-0.254305	0.19529	0.0804079	0.352246	0.404308
Ankrd26	620.441	-0.131641	0.258609	0.279213	0.590314	0.640594
Ankrd27	1475.54	-0.109538	0.190277	0.410835	0.691468	0.732533
Ankrd28	1412.84	-0.113576	0.222269	0.396462	0.681839	0.724277
Ankrd29	501.047	-0.22221	0.320236	0.110416	0.403889	0.45791
Ankrd33b	30.0814	0.0263941	0.249914	0.724061	0.879559	0.902138
Ankrd34a	5.59938	0.018937	0.253808	0.747705	0.891431	0.912782
Ankrd34b	1.32457	-0.0242529	0.259523	0.462779		0.765613
Ankrd35	36.7379	1.93865	0.436485	4.82493e-07	0.000109208	0.00013244
Ankrd36	4.77646	0.235	0.431403	0.00877625	0.133234	0.159197
Ankrd37	167.676	0.0722834	0.237999	0.523747	0.767045	0.801432
Ankrd39	387.764	0.102329	0.245282	0.389037	0.677596	0.720363
Ankrd40	1632.71	-0.1535	0.181932	0.257775	0.571646	0.62364
Ankrd42	55.3887	-0.0874985	0.257449	0.363831	0.659614	0.70364
Ankrd44	1235.98	-0.136932	0.152395	0.264855	0.578839	0.630096
Ankrd45	3.29415	0.0253058	0.25866	0.513139		0.796278
Ankrd46	1187.72	-0.136695	0.220561	0.319174	0.621532	0.668059
Ankrd49	331.039	-0.0594612	0.214264	0.635678	0.832885	0.86155
Ankrd50	857.153	0.0812148	0.216476	0.530527	0.770681	0.805032
Ankrd52	1783.22	-0.0774694	0.256249	0.390304	0.677978	0.720618
Ankrd53	7.46356	-0.012238	0.253684	0.828784	0.930278	0.94524
Ankrd54	1074.72	0.251386	0.212974	0.0951004	0.379016	0.432111
Ankrd55	36.1296	0.0486648	0.243996	0.610849	0.819979	0.851515
Ankrd6	763.266	-0.24797	0.224826	0.104728	0.39556	0.449114
Ankrd61	10.6677	-0.029791	0.25544	0.605775	0.817419	0.849383
Ankrd66	1.57546	0.0182872	0.258376	0.607651		0.850548
Ankrd9	139.339	0.0881707	0.246359	0.429383	0.703854	0.744242
Anks1	1473.37	-0.13517	0.190344	0.321992	0.624906	0.670777
Anks1b	1.66467	0.036178	0.261562	0.272478		0.635745
Anks3	736.232	0.348054	0.320381	0.0507447	0.294649	0.341376
Anks6	543.343	0.0247822	0.20649	0.847515	0.939983	0.952794
Ankzf1	721.503	-0.12119	0.17318	0.358274	0.655241	0.699082
Anln	1854	-0.0256075	0.159988	0.825426	0.928611	0.943789
Ano1	11.7562	-0.0632116	0.255239	0.444241	0.714071	0.753451
Ano10	666.288	0.186761	0.280631	0.173543	0.482355	0.537316
Ano6	1437.84	-0.194654	0.281991	0.168685	0.476555	0.531971
Ano8	819.89	0.345913	0.260072	0.0427163	0.273916	0.318356
Ano9	5.03438	-0.0533157	0.266736	0.0764418	0.345976	0.398037
Anp32a	6155.89	0.294317	0.434645	0.0469681	0.28627	0.331373
Anp32b	12599	0.286868	0.323725	0.0879196	0.366388	0.419184
Anp32b-ps1	3.1109	0.0598434	0.266891	0.156861		0.515966
Anp32e	5884.35	0.288713	0.292424	0.0817919	0.355262	0.407558
Anpep	3026.03	0.274902	0.370902	0.0726594	0.338929	0.390759
Antxr1	1889.49	-0.373629	0.194817	0.0139227	0.167744	0.198985
Antxr2	763.685	0.0171709	0.221912	0.885522	0.955717	0.966201
Anxa1	870.567	0.106288	0.217705	0.42648	0.701612	0.742158
Anxa11	1622.93	0.382909	0.209741	0.0158346	0.178082	0.21089
Anxa11os	1.20575	0.0108092	0.25863	0.688671		0.888401
Anxa2	5337.71	0.686352	0.400792	0.00599195	0.105664	0.127104
Anxa3	430.511	0.639887	0.456063	0.0101592	0.143957	0.171352
Anxa4	1312.75	-0.129144	0.219462	0.345459	0.644923	0.68983
Anxa5	3411.55	0.36631	0.363642	0.0458157	0.283247	0.328558
Anxa6	5443.16	0.0849338	0.16981	0.515682	0.761785	0.79752
Anxa7	1177.15	0.260562	0.201098	0.078506	0.348981	0.400919
Anxa8	235.218	3.82356	0.617247	2.53209e-11	3.12188e-08	3.78601e-08
Anxa9	65.7683	1.66139	0.578562	0.000162929	0.0103776	0.0125852
Aoah	78.2982	0.214185	0.386509	0.0219006	0.206158	0.24325
Aoc1	12.9549	0.0971189	0.274789	0.191459	0.504545	0.559359
Aoc2	86.9912	-0.00335743	0.222995	0.975116	0.990523	0.992834
Aoc3	32.0233	-0.0110912	0.249329	0.874215	0.950687	0.962119
Aox1	161.887	-0.323115	0.35926	0.059563	0.313914	0.362545
Aox2	7.98592	-0.0738982	0.269719	0.17496	0.483667	0.538758
Aox3	3.74582	0.0304516	0.260377	0.363436		0.703385
Aox4	151.227	-0.177889	0.34676	0.0192511	0.196051	0.231882
Ap1ar	1033.86	-0.352905	0.166146	0.0101748	0.143957	0.171352
Ap1b1	2379.04	0.167973	0.134645	0.14738	0.450172	0.504679
Ap1g1	2171.03	0.124532	0.17661	0.34312	0.643639	0.688498
Ap1g2	518.903	1.03686	0.752549	0.00494886	0.0938403	0.113059
Ap1m1	1426.42	-0.0552581	0.171232	0.667953	0.850763	0.877511
Ap1m2	1.84496	-0.00111147	0.259755	0.960698		0.992285
Ap1s1	1711.85	0.201599	0.246197	0.17951	0.489217	0.544479
Ap1s2	105.839	0.0710053	0.253183	0.446102	0.715828	0.754925
Ap1s3	359.026	0.0204098	0.205369	0.874632	0.950833	0.962327
Ap2a1	2262.01	-0.240206	0.208006	0.104642	0.395503	0.449114
Ap2a2	2673.24	-0.0266472	0.173392	0.836176	0.934492	0.948503
Ap2b1	2704.5	-0.471481	0.269747	0.011379	0.15214	0.181001
Ap2m1	5723.05	0.0943219	0.146388	0.421139	0.699291	0.740099
Ap2s1	2210.8	0.271437	0.425793	0.0419231	0.271484	0.315623
Ap3b1	1355.53	-0.271342	0.256453	0.0896942	0.368584	0.42113
Ap3d1	2105.18	-0.314046	0.370826	0.0605179	0.315842	0.364636
Ap3m1	1591.82	-0.20252	0.278385	0.157653	0.462012	0.51663
Ap3m1-ps	1.07496	0.018647	0.260619	0.253293		0.61944
Ap3m2	235.64	0.0112275	0.188241	0.933178	0.974505	0.984191
Ap3s1	1048.92	-0.00336463	0.205719	0.974955	0.990504	0.992787
Ap3s2	1337.26	-0.0727845	0.138044	0.530192	0.770661	0.804974
Ap4b1	589.894	-0.262003	0.186602	0.0663579	0.328605	0.378738
Ap4e1	590.234	-0.207391	0.329509	0.098558	0.385063	0.438308
Ap4m1	842.335	-0.0194916	0.18823	0.880438	0.953953	0.964574
Ap4s1	227.209	0.165504	0.275241	0.201647	0.516871	0.5715
Ap5b1	88.578	-0.0371932	0.213872	0.762059	0.89892	0.919169
Ap5m1	679.696	-0.148115	0.202856	0.287345	0.596423	0.64587
Ap5s1	245.459	0.366758	0.258965	0.0338705	0.249952	0.292014
Ap5z1	456.775	-0.110053	0.181629	0.410594	0.691468	0.732533
Apaf1	826.485	0.154608	0.280846	0.196611	0.511622	0.566656
Apba1	131.764	0.126611	0.25117	0.312143	0.616654	0.663488
Apba3	832.897	-0.243172	0.241422	0.114812	0.409593	0.464476
Apbb1	702.234	0.15123	0.234616	0.276332	0.588188	0.639018
Apbb1ip	751.036	0.0796865	0.179041	0.548463	0.783508	0.817218
Apbb2	337.223	-0.173876	0.201612	0.219348	0.533638	0.587914
Apc	1678.68	-0.032843	0.221932	0.775772	0.904541	0.924031
Apc-ps1	2.1494	0.00290567	0.257026	0.940584		0.986139
Apc2	213.451	-0.183924	0.250645	0.200711	0.516154	0.570706
Apcdd1	2019.65	0.103402	0.244326	0.392468	0.678913	0.72167
Apeh	1073.82	0.253356	0.34308	0.0876817	0.366241	0.419028
Apex1	3477.81	0.300227	0.394131	0.0599831	0.314961	0.363606
Apex2	369.186	-0.0240824	0.198686	0.848584	0.940525	0.953352
Aph1a	2857.32	0.484654	0.253803	0.0084865	0.131157	0.156812
Aph1b	405.501	-0.210428	0.264558	0.15732	0.461786	0.516473
Aph1c	96.8277	-0.0439603	0.223267	0.707496	0.87198	0.895568
Api5	3762.74	-0.275345	0.189763	0.0548654	0.30449	0.352304
Apip	358.633	0.0976883	0.255153	0.362717	0.658675	0.702635
Aplf	333.211	0.0454366	0.165298	0.725334	0.88014	0.902808
Apln	278.667	-0.00815663	0.22903	0.93991	0.977042	0.986123
Aplnr	54.471	0.079946	0.257788	0.379687	0.670482	0.713612
Aplp1	9.16275	0.00234926	0.254186	0.967803	0.987892	0.992285
Aplp2	6703.84	0.28277	0.134599	0.014847	0.173158	0.205144
Apmap	651.224	-0.0224173	0.157519	0.855041	0.943183	0.955512
Apoa1	5.40167	0.0713399	0.270064	0.135339	0.434591	0.489252
Apoa2	14.7437	0.113366	0.282446	0.150789	0.454553	0.509272
Apoa5	10.4051	0.046042	0.259107	0.425309	0.700962	0.741625
Apobec1	190.263	0.155072	0.298691	0.138841	0.439247	0.494194
Apobec2	2.40675	0.0188518	0.256889	0.671335		0.87958
Apobec3	141.874	0.141015	0.294091	0.137874	0.438185	0.492932
Apobr	393.698	0.297288	0.324591	0.0746831	0.343042	0.395297
Apoc1	14.7538	-0.0547802	0.256493	0.451717	0.719654	0.758337
Apoc2	1.84092	0.0122639	0.258744	0.66492		0.876111
Apoc4	16.1408	0.130182	0.285066	0.170206	0.478568	0.533772
Apod	21.2117	0.0633843	0.263526	0.301483	0.608043	0.656619
Apoe	8347.64	1.38112	0.694339	0.00156835	0.0473428	0.057314
Apoh	24.8	0.0433349	0.248196	0.61414	0.821439	0.852562
Apol10b	27.0245	0.133219	0.294209	0.117323	0.413278	0.46824
Apol11b	1.26772	-0.0187472	0.259496	0.492968		0.783903
Apol6	18.4844	0.121496	0.27201	0.232407	0.54848	0.602299
Apol7a	17.8391	1.07657	1.45119	0.00709813	0.117245	0.14044
Apol7b	1.01961	-0.011652	0.260038	0.54632		0.816174
Apol7c	1.22226	0.0271559	0.260744	0.308357		0.661613
Apol7d	11.673	0.131713	0.291956	0.12684	0.424468	0.479437
Apol7e	11.9887	2.60941	1.57484	0.00252869	0.063166	0.0763825
Apol8	18.5825	0.0610071	0.249999	0.506041	0.756978	0.793064
Apol9a	69.3619	-0.0992433	0.251246	0.370833	0.664545	0.708606
Apol9b	22.1239	0.00599332	0.234336	0.956011	0.983767	0.99134
Apold1	94.9162	0.0210047	0.210157	0.867563	0.948244	0.959591
Apom	2.4237	0.0667018	0.269004	0.133166		0.48674
Apon	2.96025	-0.0142999	0.256835	0.73265		0.905128
Apoo	481.426	0.0317307	0.195062	0.810402	0.920892	0.937556
Apool	297.635	0.0837856	0.194725	0.530693	0.770707	0.805087
Apopt1	348.397	0.0495991	0.215657	0.692812	0.864875	0.889732
App	4391.37	0.0536119	0.174702	0.676093	0.856517	0.88261
Appbp2	2057.84	-0.60144	0.354003	0.00771387	0.124855	0.149461
Appbp2os	4.37312	-0.0206285	0.255548	0.68844	0.862662	0.888313
Appl1	1274.3	-0.0258724	0.173398	0.838084	0.935521	0.94919
Appl2	902.162	-0.404037	0.458925	0.0334861	0.248497	0.290375
Aprt	3428.88	0.292037	0.412486	0.0547662	0.30449	0.352304
Aptx	464.575	0.288208	0.341709	0.0759215	0.345664	0.397932
Aqp1	1214.75	0.454851	0.449394	0.0275551	0.22801	0.268159
Aqp11	68.3344	0.0346691	0.235643	0.739983	0.88725	0.909014
Aqp2	242.709	3.51578	0.646494	2.26446e-09	1.3029e-06	1.58007e-06
Aqp3	9.18223	0.00212289	0.255533	0.969488	0.988732	0.992285
Aqp5	3.13257	0.0621237	0.265959	0.211649		0.580022
Aqp7	6.28326	-0.00701281	0.254273	0.892693	0.958637	0.969061
Aqp9	8.94932	0.0781618	0.272224	0.13742	0.437318	0.491982
Aqr	1919.27	-0.18938	0.281434	0.161613	0.467708	0.522369
Ar	44.4297	3.0345	0.566911	5.45739e-09	2.355e-06	2.85599e-06
Araf	1073	-0.395623	0.297104	0.030861	0.239951	0.280875
Arap1	1776.82	0.243028	0.37764	0.0647325	0.325358	0.375357
Arap2	28.0421	-0.110389	0.27776	0.188927	0.500745	0.555498
Arap3	75.0585	0.132781	0.275425	0.223758	0.538597	0.592848
Arc	8.78737	0.149477	0.309901	0.0707615	0.336307	0.387549
Arcn1	4137.74	-0.0807538	0.215063	0.526333	0.768842	0.803192
Areg	29.4086	1.81591	1.13843	0.00239351	0.0608459	0.0735732
Arel1	692.18	-0.0883758	0.246296	0.423894	0.70047	0.741019
Arf1	6960.55	-0.00818724	0.152893	0.962047	0.985827	0.992285
Arf2	3764	0.429702	0.339035	0.0284799	0.232102	0.272464
Arf3	5145.32	-0.0280423	0.17573	0.823139	0.92767	0.942911
Arf4	4281.99	0.125475	0.141429	0.28712	0.596029	0.645435
Arf4os	3.17623	0.0422288	0.263264	0.173757		0.537499
Arf5	2985.35	0.322024	0.471197	0.0402145	0.269379	0.313078
Arf6	2498.98	0.166599	0.165719	0.205401	0.520252	0.574989
Arfgap1	1430.48	-0.0571196	0.1351	0.623382	0.826045	0.855941
Arfgap2	1786.48	-0.117735	0.196298	0.385476	0.675161	0.717771
Arfgap3	815.677	0.106171	0.189016	0.430999	0.705164	0.745567
Arfgef1	2709.63	-0.405699	0.286158	0.0266656	0.225304	0.265064
Arfgef2	1077.07	-0.229074	0.242197	0.131543	0.430341	0.485117
Arfgef3	9.44358	0.167523	0.337117	0.0171833	0.18526	0.219195
Arfip1	1175.45	-0.0790344	0.159679	0.531486	0.771242	0.805513
Arfip2	1366.75	-0.12021	0.208798	0.377039	0.66889	0.712001
Arfrp1	741.376	0.0660002	0.192436	0.615602	0.822329	0.853179
Arg1	200.705	-0.239806	0.463114	0.000879708	0.0331542	0.0401197
Arg2	4.94677	0.0478257	0.260242	0.384878	0.674917	0.717531
Arglu1	7631.11	-0.916816	0.328822	0.000316268	0.0165427	0.0200619
Arhgap1	1559.16	-0.141768	0.212544	0.307179	0.612677	0.660448
Arhgap10	1306.78	0.0305052	0.174594	0.827791	0.930107	0.945034
Arhgap11a	1764.99	-0.228019	0.222155	0.124903	0.422716	0.477885
Arhgap12	1049.34	-0.914057	0.409964	0.00140467	0.045235	0.0547559
Arhgap15	21.7319	0.0832818	0.274804	0.110699	0.403889	0.45791
Arhgap17	689.204	-0.0838513	0.16312	0.508425	0.758096	0.794016
Arhgap18	537.766	-0.00718364	0.194788	0.953284	0.982735	0.990786
Arhgap19	1440.34	-0.380743	0.293137	0.03715	0.260775	0.3033
Arhgap20	1.09555	0.0141174	0.260095	0.513617		0.796488
Arhgap21	1883.5	-0.0812252	0.23439	0.492115	0.746241	0.783122
Arhgap22	236.934	1.1746	0.329207	2.21221e-05	0.00231424	0.00280656
Arhgap23	1238.06	-0.153518	0.185966	0.261285	0.574996	0.626447
Arhgap24	27.5339	0.150106	0.29389	0.151809	0.455703	0.510578
Arhgap25	92.7489	0.258753	0.354108	0.0810786	0.353773	0.405961
Arhgap26	161.683	-0.0186311	0.228815	0.862255	0.945539	0.957428
Arhgap27	154.423	0.179758	0.325297	0.0851775	0.362149	0.414774
Arhgap27os1	3.72735	0.0368171	0.262492	0.186608		0.553333
Arhgap27os2	6.69752	0.0565794	0.267697	0.0667666	0.329587	0.379825
Arhgap27os3	1.5604	0.00560764	0.257228	0.880084		0.964574
Arhgap28	980.314	-0.32354	0.20728	0.037036	0.260309	0.302743
Arhgap29	972.128	-0.377192	0.419074	0.0406908	0.270101	0.313932
Arhgap30	228.473	0.115543	0.279086	0.191872	0.505171	0.55987
Arhgap31	1007.55	-0.0243245	0.212365	0.839102	0.935833	0.949475
Arhgap32	843.772	0.0104443	0.231643	0.925048	0.97115	0.980879
Arhgap33	404.528	-0.0249691	0.22558	0.823613	0.927932	0.943061
Arhgap33os	2.17735	0.00270848	0.257749	0.933085		0.984191
Arhgap35	1903.07	-0.228605	0.296149	0.124029	0.421264	0.476735
Arhgap39	793.653	0.00978483	0.173206	0.933645	0.974697	0.984302
Arhgap4	100.9	1.1561	0.732255	0.00350261	0.0755732	0.0911942
Arhgap40	5.90329	0.0373329	0.260654	0.350853	0.649243	0.693932
Arhgap42	933.251	0.114593	0.230729	0.385649	0.675323	0.717964
Arhgap44	222.124	0.0161745	0.202236	0.898059	0.960444	0.970636
Arhgap45	225.654	0.22629	0.402718	0.0211988	0.204306	0.24104
Arhgap5	1323.33	-0.135026	0.245942	0.29848	0.606868	0.655616
Arhgap6	90.0941	0.625764	0.542738	0.0133461	0.165293	0.195967
Arhgap8	14.1746	0.0907642	0.26737	0.270008	0.582767	0.633919
Arhgap9	109.777	1.05526	0.6767	0.00393759	0.0809128	0.0974298
Arhgdia	15722.9	-0.042342	0.192723	0.761371	0.89861	0.918939
Arhgdib	509.673	0.324181	0.338326	0.0611003	0.317331	0.366219
Arhgdig	571.552	0.204465	0.327102	0.103795	0.394373	0.448273
[truncated: 19,046 more rows]

## Sheet: Vehicle vs R788PDL1
	baseMean	log2FoldChange	lfcSE	pvalue	padj	FDR_corrected_pvals
0610005C13Rik	17.2967	0.103256	0.251158	0.147627	0.600017	0.643537
0610009B22Rik	230.697	-0.184854	0.22358	0.160268	0.622253	0.663282
0610009E02Rik	18.7018	0.0161045	0.224613	0.751051	0.953409	0.963001
0610009L18Rik	19.1244	0.0480548	0.22089	0.538722	0.892079	0.909441
0610010F05Rik	557.43	-0.404743	0.284327	0.0207679	0.229251	0.257918
0610010K14Rik	338.79	-0.125933	0.244214	0.2239	0.703119	0.739854
0610012D04Rik	2.129	0.02717	0.228804	0.479008		0.887736
0610012G03Rik	804.119	-0.193641	0.27018	0.12534	0.562259	0.607457
0610030E20Rik	773.365	0.168355	0.230663	0.186829	0.66072	0.699766
0610033M10Rik	2.46683	0.0678459	0.243388	0.0137271		0.203485
0610037L13Rik	767.712	0.0359139	0.202472	0.720874	0.947052	0.956915
0610038B21Rik	38.9208	0.00899175	0.21497	0.909167	0.986216	0.989392
0610039K10Rik	1.95391	0.00786499	0.228409	0.761164		0.964958
0610040B10Rik	20.7372	-0.0307873	0.221475	0.645872	0.927567	0.93986
0610040J01Rik	3.95188	0.00175441	0.228175	0.946784	0.991172	0.992287
1010001B22Rik	10.2085	-0.0548083	0.235976	0.170071	0.636004	0.676954
1010001N08Rik	9.6532	-0.0777918	0.243104	0.136814	0.580313	0.624902
1110002E22Rik	181.51	-0.0388566	0.21334	0.651551	0.930157	0.942005
1110002J07Rik	2.43535	0.00540012	0.228371	0.829316		0.976287
1110002L01Rik	275.35	0.00769913	0.206231	0.936204	0.989553	0.990854
1110003F10Rik	2.65939	0.0405057	0.230965	0.33906	0.804044	0.828742
1110004F10Rik	2013.52	-0.12586	0.143564	0.267961	0.744184	0.776518
1110006O24Rik	24.7415	0.042555	0.226724	0.481182	0.869168	0.888529
1110008L16Rik	478.476	-0.0142974	0.203664	0.878418	0.98047	0.984997
1110008P14Rik	416.529	-0.080212	0.215543	0.425461	0.847638	0.868712
1110012L19Rik	298.346	-0.126365	0.240235	0.228908	0.706719	0.743366
1110013H19Rik	6.63703	-0.0806415	0.245457	0.103341	0.520061	0.565844
1110017D15Rik	37.5152	-0.121282	0.249433	0.191897	0.667842	0.706709
1110019B22Rik	1.78679	0.00167227	0.227824	0.954772		0.994636
1110019D14Rik	39.3734	-0.0625095	0.219549	0.476496	0.867831	0.887095
1110020A21Rik	9.64035	0.031697	0.227452	0.515239	0.882458	0.900731
1110025M09Rik	15.8834	0.0483229	0.223605	0.504829	0.878284	0.896774
1110032A03Rik	130.415	0.175448	0.213397	0.179355	0.650414	0.690117
1110032F04Rik	2.40636	-0.0141068	0.23005	0.475749		0.88703
1110035H17Rik	8.1505	0.0367094	0.228265	0.461642	0.862662	0.881977
1110038B12Rik	1335.58	0.0678055	0.211282	0.503804	0.87793	0.896577
1110038F14Rik	919.079	-0.0502051	0.215564	0.565085	0.900723	0.917682
1110046J04Rik	33.3362	-0.0638838	0.228546	0.382693	0.829996	0.851791
1110051M20Rik	761.226	-0.100547	0.158494	0.379154	0.828615	0.850433
1110059E24Rik	659.471	-0.0435869	0.176008	0.701502	0.941187	0.95154
1110059G10Rik	255.974	-0.00750759	0.209162	0.927906	0.989537	0.990854
1110065P20Rik	564.094	-0.120626	0.226463	0.277514	0.751879	0.783694
1190001M18Rik	9.79855	-0.0903162	0.244734	0.175717	0.643575	0.68344
1190002N15Rik	19.9002	0.122503	0.261676	0.119367	0.552229	0.597833
1190005I06Rik	393.561	-0.0680553	0.231291	0.339538	0.804185	0.828773
1190007I07Rik	204.376	-0.146743	0.216753	0.235043	0.715236	0.750514
1300002E11Rik	95.2177	-0.0538086	0.196791	0.616107	0.919119	0.932389
1300014J16Rik	9.54944	0.0969522	0.243914	0.207221	0.685644	0.722915
1300017J02Rik	19.8704	-0.0251582	0.228376	0.516061	0.882758	0.900824
1500002C15Rik	71.2659	-0.213234	0.264081	0.113989	0.543346	0.589171
1500002F19Rik	3.59086	0.00458156	0.227998	0.870181	0.979263	0.984015
1500004A13Rik	355.182	0.227313	0.217394	0.0996064	0.512887	0.559159
1500005C15Rik	1.60506	0.00653747	0.228264	0.812711		0.973582
1500009L16Rik	10.8556	0.249184	0.485778	0.00446535	0.0858093	0.0971731
1500011B03Rik	149.083	0.225172	0.289016	0.0949462	0.500879	0.547221
1500011K16Rik	284.739	-0.0467827	0.218974	0.561532	0.899601	0.916807
1500015A07Rik	117.434	0.0387414	0.212854	0.655461	0.931373	0.942842
1500015O10Rik	487.749	-0.0126033	0.211181	0.877474	0.980357	0.984909
1500026H17Rik	6.13483	-0.0160522	0.222863	0.774826	0.958087	0.967131
1520401A03Rik	1.41353	0.00153117	0.22867	0.944924		0.991542
1600002K03Rik	65.937	0.00317352	0.21634	0.967417	0.996275	0.996743
1600010M07Rik	4.51359	0.0372721	0.232564	0.193637	0.670171	0.708762
1600012H06Rik	449.599	-0.0617407	0.158767	0.593939	0.911821	0.927255
1600014C10Rik	250.419	-0.248579	0.205674	0.074436	0.447907	0.49248
1600017P15Rik	1.4231	-0.02894	0.231807	0.167245		0.67274
1600020E01Rik	148.058	0.0346216	0.207647	0.714566	0.946039	0.955875
1600023N17Rik	7.17213	0.0822492	0.245013	0.127366	0.565815	0.610802
1600029O15Rik	1.96423	0.026777	0.231348	0.225536		0.741152
1700001C19Rik	2.37764	0.0217017	0.229293	0.474359		0.886304
1700001G11Rik	3.75709	-0.0203442	0.227475	0.607535	0.916931	0.930968
1700001G17Rik	7.40112	0.0366648	0.228652	0.445184	0.855076	0.875199
1700001J03Rik	3.3706	-0.0252667	0.229265	0.45171	0.858539	0.878246
1700001L05Rik	14.1043	-0.0411356	0.227647	0.460538	0.862359	0.881791
1700001L19Rik	3.77549	-0.00303747	0.226972	0.930548	0.989553	0.990854
1700001O22Rik	8.9062	-0.0244541	0.223597	0.670797	0.934724	0.945867
1700001P01Rik	1.87454	0.0188245	0.230013	0.333189		0.824323
1700003E16Rik	37.7052	-0.134262	0.253138	0.179198	0.650268	0.689929
1700003F12Rik	9.03253	0.0373579	0.228416	0.452774	0.859228	0.878773
1700003I16Rik	4.52057	0.032531	0.229416	0.424418	0.847589	0.868545
1700003M07Rik	3.80008	0.0178555	0.22715	0.654016	0.930631	0.942324
1700006J14Rik	2.08692	0.0207206	0.229676	0.429757		0.869566
1700007E05Rik	15.2861	-0.0730485	0.236529	0.255012	0.734033	0.767328
1700007K13Rik	2.98803	0.00509296	0.228072	0.849817	0.974413	0.980062
1700007L15Rik	27.5706	-0.237882	0.38567	0.0362568	0.309421	0.346242
1700007P06Rik	6.19997	0.0548304	0.23615	0.162464	0.626569	0.667358
1700008A23Rik	3.01064	0.0231608	0.228648	0.512974	0.881261	0.899342
1700008H02Rik	14.821	0.0610594	0.231532	0.339659	0.804185	0.828773
1700008J07Rik	23.3957	0.0608119	0.220453	0.480993	0.869168	0.888529
1700008O03Rik	11.5878	0.0128514	0.224387	0.79896	0.964019	0.971849
1700010B13Rik	1.83117	-0.00158548	0.226897	0.962881		0.995267
1700010I14Rik	62.7031	-0.0734017	0.201316	0.501353	0.87771	0.896322
1700012C08Rik	1.80684	-0.000996708	0.22965	0.937039		0.990854
1700012D14Rik	57.4972	0.1028	0.229847	0.304073	0.775103	0.803525
1700013F07Rik	11.8052	0.00207033	0.218081	0.978565	0.997429	0.998017
1700015I17Rik	19.7331	-0.00415346	0.213562	0.956087	0.994023	0.995024
1700016A09Rik	2.11512	-0.0113694	0.229075	0.603961		0.930259
1700016B15Rik	1.43263	0.00603551	0.22833	0.828412		0.975893
1700016K19Rik	13.3716	0.0251931	0.22694	0.583354	0.908276	0.924025
1700017B05Rik	683.902	0.0931263	0.183155	0.435689	0.850805	0.87117
1700018L02Rik	31.3276	0.0586558	0.213957	0.533156	0.889476	0.906827
1700019D03Rik	18.9015	3.4247	0.747404	2.56702e-07	3.79611e-05	4.29883e-05
1700019G24Rik	1.09208	0.0172107	0.230363	0.312158		0.810273
1700019L13Rik	3.14768	0.0269907	0.229391	0.440158	0.852904	0.873212
1700019N19Rik	1.11892	0.0202471	0.230842	0.157506		0.659459
1700020A23Rik	1.25638	-0.0132657	0.230079	0.400886		0.859732
1700020D05Rik	8.56138	0.00962806	0.221821	0.873569	0.980124	0.98459
1700020I14Rik	2387.44	0.0253983	0.15309	0.826233	0.96897	0.975385
1700020L24Rik	11.6374	0.0512109	0.234428	0.211979	0.690894	0.727871
1700021F05Rik	406.372	-0.134074	0.245762	0.203047	0.681671	0.719428
1700021J08Rik	3.69639	0.00776092	0.227239	0.822216	0.968272	0.97484
1700022I11Rik	3.55836	0.0322464	0.231037	0.29378	0.767259	0.797364
1700022N22Rik	2.17255	-0.00712416	0.226614	0.850451		0.980062
1700023F06Rik	11.4385	0.00623285	0.223093	0.909657	0.986216	0.989392
1700023H06Rik	0.988356	0.0106257	0.229416	0.551947		0.914136
1700024B05Rik	19.618	0.00755117	0.223304	0.889874	0.983457	0.987952
1700025D23Rik	1.70936	-0.0140494	0.229855	0.379207		0.850433
1700025G04Rik	585.493	-0.0978925	0.19803	0.400886	0.837689	0.859732
1700026J14Rik	1.14206	-0.022946	0.230695	0.238641		0.750974
1700027A07Rik	3.57218	0.00287921	0.227023	0.934438	0.989553	0.990854
1700028E10Rik	10.0778	-0.077801	0.236392	0.264662	0.742277	0.775302
1700028I16Rik	1.89162	-0.0556577	0.238445	0.0425997		0.378016
1700028J19Rik	3.73396	0.00264472	0.226173	0.949341	0.991949	0.993082
1700029H14Rik	4.80268	-0.062236	0.238895	0.121905	0.556956	0.60258
1700029I15Rik	24.7565	0.107535	0.242044	0.231898	0.710768	0.746935
1700029J07Rik	49.1316	-0.0632249	0.217758	0.485295	0.870348	0.889473
1700030C10Rik	2.11646	-0.00859414	0.228366	0.745789		0.962526
1700030C12Rik	1.01809	0.0127821	0.229843	0.603255		0.930101
1700030J22Rik	51.5705	-0.0624732	0.214995	0.50478	0.878284	0.896774
1700030K09Rik	325.499	-0.154859	0.178326	0.216508	0.694819	0.731586
1700030N03Rik	2.80687	-0.0205349	0.228611	0.534904	0.890469	0.907596
1700034H15Rik	9.23702	0.045685	0.233826	0.204328	0.68288	0.720918
1700034P13Rik	18.6439	0.014104	0.218132	0.841399	0.972832	0.978912
1700036A12Rik	1.07771	-0.0271409	0.230971	0.244606		0.7568
1700037C18Rik	96.6793	-0.0324213	0.216418	0.680249	0.937221	0.947984
1700037F24Rik	1.16826	0.0135392	0.229352	0.516306		0.900824
1700037H04Rik	1158.44	-0.0969399	0.217228	0.362024	0.816878	0.840953
1700040D17Rik	8.53664	0.0292202	0.227828	0.514886	0.882458	0.900731
1700041G16Rik	4.01421	-0.0646785	0.242762	0.00732833	0.121058	0.13709
1700042O10Rik	13.6987	-0.125783	0.275357	0.0333802	0.294096	0.329746
1700047G07Rik	2.43835	-0.0149472	0.227978	0.647791		0.940501
1700047K16Rik	7.36333	-0.0152978	0.223932	0.770753	0.957614	0.966698
1700048M11Rik	2.68301	0.023513	0.229573	0.434294	0.850056	0.870377
1700048O20Rik	12.8518	0.0817201	0.247988	0.053993	0.380762	0.422485
1700049E17Rik2	3.21647	0.0454728	0.236159	0.00874269	0.135806	0.153791
1700052K11Rik	154.763	-0.434454	0.292147	0.0160769	0.19707	0.222137
1700054O19Rik	3.51502	0.0157858	0.226386	0.710744	0.944532	0.954562
1700055D18Rik	10.1237	0.0302232	0.227881	0.509316	0.880192	0.898168
1700056E22Rik	7.90043	-0.044911	0.225532	0.489002	0.872341	0.891118
1700056N10Rik	2.88339	-0.0347102	0.230281	0.365042	0.818908	0.842309
1700058P15Rik	5.54057	0.0969994	0.256022	0.0440454	0.343878	0.383906
1700060J05Rik	4.34723	0.0116171	0.228455	0.677653	0.937221	0.947984
1700061G19Rik	5.28442	0.0089141	0.226211	0.831263	0.970455	0.976598
1700063D05Rik	14.0305	-0.033533	0.221838	0.618816	0.920195	0.93347
1700065D16Rik	13.7171	-0.0652699	0.241205	0.0680201	0.426513	0.471022
1700066B19Rik	4.10462	-0.0185712	0.227616	0.619841	0.920621	0.933763
1700066M21Rik	295.046	-0.229215	0.196102	0.089723	0.488761	0.535202
1700067K01Rik	14.2143	0.0116468	0.218938	0.864256	0.977833	0.982939
1700069B07Rik	13.1771	0.059856	0.233457	0.294219	0.767608	0.797843
1700071M16Rik	3.96299	-0.00701867	0.228166	0.797187	0.963034	0.970943
1700081N11Rik	3.19217	0.00312132	0.22642	0.935297	0.989553	0.990854
1700082M22Rik	2.96123	-0.0271189	0.227892	0.524096	0.885721	0.90313
1700084E18Rik	22.794	0.0239843	0.224427	0.662004	0.933094	0.944603
1700086O06Rik	74.9325	-0.0678498	0.23038	0.351251	0.810582	0.835265
1700086P04Rik	16.8136	0.0638585	0.231637	0.337593	0.802563	0.827357
1700088E04Rik	45.8382	0.0266071	0.22109	0.689659	0.939011	0.949116
1700092M07Rik	3.07608	0.0295195	0.229672	0.409969	0.841822	0.86318
1700093K21Rik	1.27401	-0.0039588	0.228287	0.876481		0.984733
1700096K18Rik	17.8821	-0.128951	0.265366	0.112855	0.541009	0.586786
1700101I11Rik	2.3444	-0.0228967	0.23016	0.346004		0.832457
1700102P08Rik	6.87223	-0.0353179	0.228077	0.470312	0.865047	0.884351
1700105P06Rik	11.7595	0.0231478	0.224816	0.665656	0.933674	0.945157
1700108F19Rik	15.0639	-0.0145357	0.227835			1
1700109G14Rik	1.02813	0.0120843	0.228904	0.614447		0.931959
1700109H08Rik	53.0551	0.0572655	0.232393	0.319367	0.787757	0.814301
1700109K24Rik	11.166	0.121301	0.264583	0.0933515	0.497673	0.544001
1700112D23Rik	12.1823	-0.00298425	0.226307	0.935436	0.989553	0.990854
1700112J16Rik	3.28535	-0.00252811	0.22902	0.911802	0.986265	0.989455
1700113A16Rik	20.743	-0.0775859	0.229741	0.344357	0.806346	0.830951
1700119H24Rik	1.3469	0.00697939	0.229172	0.680607		0.947984
1700120C14Rik	51.3232	0.0610643	0.234164	0.278233	0.752833	0.78455
1700122E12Rik	3.01373	-0.00797161	0.228143	0.774499	0.958018	0.967108
1700123M08Rik	18.8989	0.0514097	0.223558	0.492269	0.873617	0.892488
1700123O20Rik	450.84	0.0188929	0.169667	0.870914	0.979388	0.984149
1700124L16Rik	27.9498	0.0757456	0.242244	0.144314	0.595346	0.639273
1700125G22Rik	1.86327	-0.00092383	0.228213	0.968946		0.99713
1700125H20Rik	1.2029	-0.00344243	0.22875	0.868523		0.983907
1700126G02Rik	1.39157	-0.0129154	0.228784	0.614989		0.932057
1700128F08Rik	4.12621	0.0484226	0.232211	0.30281	0.774625	0.803525
1810006J02Rik	1.07312	0.0111713	0.229551	0.520071		0.901877
1810009A15Rik	278.615	-0.103983	0.223933	0.322797	0.790632	0.816964
1810010D01Rik	10.1932	0.0750714	0.240936	0.170544	0.63662	0.677556
1810010H24Rik	26.3978	-0.0328036	0.212319	0.704606	0.941841	0.952441
1810010K12Rik	31.6051	0.352857	0.605391	0.0211771	0.231199	0.260131
1810012K08Rik	13.7803	0.0696002	0.237747	0.218777	0.697499	0.734038
1810012K16Rik	1.07536	-0.00518012	0.229165	0.759226		0.964242
1810013D15Rik	25.5531	0.0840538	0.240671	0.215134	0.693906	0.73072
1810013L24Rik	681.777	-0.0346798	0.173995	0.759106	0.955198	0.964242
1810014B01Rik	82.249	0.117841	0.240473	0.236982	0.715236	0.750553
1810019N24Rik	7.56939	-0.0515048	0.235884	0.135345	0.578765	0.623403
1810021B22Rik	10.3731	-0.0469843	0.226943	0.453985	0.859506	0.879246
1810022K09Rik	759.993	-0.0621798	0.188012	0.583693	0.908276	0.924025
1810024B03Rik	32.7744	-0.277869	0.376702	0.0496282	0.364354	0.405048
1810026B05Rik	708.081	-0.0321742	0.209758	0.719858	0.947052	0.956915
1810030O07Rik	822.286	-0.0956848	0.173907	0.421723	0.846556	0.867329
1810032O08Rik	1478.34	0.0727449	0.22846	0.371094	0.823985	0.846477
1810034E14Rik	5.57022	-0.0356614	0.229336	0.419291	0.84558	0.866596
1810037I17Rik	757.168	0.00334471	0.2119	0.971014	0.997358	0.997563
1810043G02Rik	341.777	-0.0172211	0.199028	0.862892	0.977603	0.982803
1810044D09Rik	46.2166	-0.00111477	0.217318	0.984829	0.997591	0.998046
1810049J17Rik	28.0244	-0.00672964	0.226938	0.845951	0.973444	0.979164
1810055G02Rik	955.313	-0.0181832	0.193801	0.859916	0.977045	0.982352
1810058I24Rik	2686.51	-0.0814983	0.216052	0.420042	0.845683	0.866596
1810059H22Rik	37.7922	0.0352683	0.219887	0.631786	0.92361	0.936476
1810062G17Rik	32.0061	-0.0395145	0.217629	0.618028	0.920051	0.933361
1810062O18Rik	4.1103	0.100148	0.260708	0.00918686	0.139425	0.157889
1810064F22Rik	4.80619	-0.00823448	0.225553	0.84868	0.97434	0.979999
2010001A14Rik	32.0749	-0.179649	0.325184	0.0290133	0.274466	0.308135
2010001K21Rik	1.19268	-0.0103772	0.229994	0.279136		0.785475
2010007H06Rik	3.92915	0.00501116	0.225797	0.903803	0.98605	0.989363
2010008C14Rik	6.74817	0.0142927	0.225	0.768251	0.957432	0.966428
2010013B24Rik	9.133	0.0472018	0.230202	0.374634	0.826048	0.848282
2010015M23Rik	26.562	0.181082	0.321148	0.0399913	0.327677	0.365882
2010016I18Rik	13.9101	0.0603015	0.241385	0.00243432	0.0557602	0.0631446
2010109A12Rik	1.18009	0.0232851	0.230615	0.270813		0.779099
2010109I03Rik	26.0124	-0.104838	0.24572	0.201773	0.679501	0.717344
2010110K18Rik	70.6644	-0.201853	0.352893	0.0269615	0.263028	0.295373
2010111I01Rik	442.167	0.335718	0.34466	0.0415194	0.33398	0.373015
2010204K13Rik	199.429	-0.0453455	0.221634	0.537187	0.891462	0.908821
2010300C02Rik	17.1655	0.0896799	0.248383	0.115739	0.54752	0.593184
2010315B03Rik	99.8734	-0.149157	0.267425	0.135371	0.578765	0.623403
2010320M18Rik	101.277	-0.0427296	0.221138	0.563265	0.900047	0.916992
2200002D01Rik	5.50951	-0.0225763	0.226845	0.608829	0.917525	0.931231
2210008F06Rik	26.2502	-0.0927112	0.227817	0.33041	0.795764	0.821179
2210011C24Rik	8.86973	-0.0454861	0.235113	0.0946313	0.50073	0.547015
2210011K15Rik	1.27782	0.00995722	0.229338	0.58837		0.925345
2210016F16Rik	59.2368	0.182561	0.309179	0.0672359	0.425593	0.470051
2210016L21Rik	695.608	0.208573	0.163642	0.0962342	0.503708	0.550466
2210039B01Rik	2.14941	0.0106438	0.228735	0.670996		0.945867
2210406H18Rik	5.47478	0.0336994	0.229464	0.420435	0.845949	0.866748
2210406O10Rik	23.1685	0.089032	0.237739	0.260901	0.740106	0.773357
2210408F21Rik	29.6977	0.0471519	0.215295	0.589962	0.910901	0.926596
2210408I21Rik	68.4005	0.0645673	0.211252	0.512669	0.881261	0.899342
2210411M09Rik	3.00041	0.0140541	0.228912	0.590555	0.911371	0.92711
2210412B16Rik	7.5465	0.0347646	0.228323	0.468525	0.865047	0.884351
2210418O10Rik	269.158	0.0612673	0.166092	0.601024	0.914716	0.929482
2300009A05Rik	182.051	0.080097	0.218068	0.419922	0.845683	0.866596
2310001H17Rik	8.85829	0.0382487	0.232112	0.252785	0.731723	0.765033
2310001K24Rik	1.37888	0.00318382	0.228757	0.898321		0.988652
2310002F09Rik	3.53898	0.0226351	0.23092	0.23002	0.708183	0.744437
2310007B03Rik	3.06209	0.0233323	0.229549	0.435291	0.850656	0.871
2310009A05Rik	106.304	-0.0857857	0.231536	0.31711	0.786282	0.812958
2310009B15Rik	235.847	-0.175343	0.294691	0.0872281	0.482732	0.529134
2310010J17Rik	13.6948	-0.0938613	0.251023	0.0974722	0.507597	0.553911
2310011J03Rik	600.651	-0.130979	0.230981	0.248254	0.727023	0.76142
2310014F06Rik	15.2979	-0.0912094	0.242273	0.211565	0.690873	0.727871
2310015A10Rik	47.7346	-0.110129	0.220651	0.317433	0.786367	0.813077
2310022A10Rik	725.104	0.177652	0.154102	0.137862	0.583153	0.627635
2310022B05Rik	2374.07	-0.169231	0.202488	0.195565	0.672899	0.711308
2310026L22Rik	2.54379	6.29211e-05	0.227635	0.996301		0.999523
2310030G06Rik	72.8081	-0.113431	0.235418	0.261263	0.740145	0.773426
2310031A07Rik	2.50518	0.0172612	0.229524	0.450765		0.877673
2310033P09Rik	366.918	-0.0345084	0.201372	0.728211	0.949093	0.959029
2310034G01Rik	14.3389	0.0021655	0.221279	0.972937	0.997429	0.997615
2310039H08Rik	292.728	-0.066284	0.221856	0.442726	0.853743	0.873968
2310039L15Rik	6.92487	0.077752	0.247191	0.0348171	0.302015	0.338359
2310040G24Rik	10.8446	-0.0276028	0.227719	0.529515	0.887915	0.905412
2310043L19Rik	1.21944	-0.00241672	0.229156	0.857583		0.982092
2310043M15Rik	9.7284	0.00661675	0.222859	0.90543	0.986168	0.989392
2310043P16Rik	6.52122	0.00132642	0.226779	0.972999	0.997429	0.997615
2310047D07Rik	4.94027	-0.0208859	0.225599	0.665057	0.933524	0.945157
2310057M21Rik	398.788	-0.0434571	0.202023	0.664584	0.933394	0.945023
2310058D17Rik	63.1401	0.234077	0.322523	0.075006	0.449137	0.493898
2310061I04Rik	551.177	-0.0100931	0.181029	0.925702	0.989114	0.990854
2310067P03Rik	7.86205	0.0365189	0.232034	0.246992	0.725854	0.760238
2310068J16Rik	19.3052	0.0996642	0.246625	0.183461	0.655714	0.695487
2310069B03Rik	2.60598	0.0631485	0.24157	0.0197824		0.250452
2310074N15Rik	3.00923	-0.0395127	0.232083	0.258811	0.73829	0.771531
2410002F23Rik	2205.77	0.103239	0.161816	0.386185	0.83139	0.853103
2410004B18Rik	632.35	0.0162486	0.198116	0.876426	0.980243	0.984733
2410004P03Rik	2.80569	-0.00788389	0.228239	0.769039	0.957559	0.966561
2410006H16Rik	1444.26	0.0195069	0.210201	0.824905	0.968759	0.975152
2410012E07Rik	41.1804	-0.216215	0.278096	0.104916	0.523589	0.569704
2410015M20Rik	993.819	-0.123893	0.236857	0.23856	0.715986	0.750974
2410018L13Rik	4.21966	-0.00974953	0.228465	0.710447	0.944443	0.954562
2410021H03Rik	1.65303	0.0349288	0.232423	0.177006		0.685906
2410022M11Rik	26.554	0.0125318	0.215994	0.868477	0.978852	0.983907
2410024N13Rik	23.959	-0.00191545	0.229648	0.873364	0.980124	0.98459
2410080I02Rik	1.18231	-0.0171586	0.229409	0.47524		0.886727
2410124H12Rik	1.18056	0.0258008	0.231522	0.126953		0.610067
2410131K14Rik	483.665	-0.194108	0.163237	0.116686	0.549462	0.595417
2410137M14Rik	1.25264	-0.0228423	0.230664	0.236325		0.750514
2500002B13Rik	47.574	1.11983	0.926701	0.00481804	0.0908688	0.102903
2500004C02Rik	89.401	0.0724528	0.216865	0.456105	0.86022	0.879623
2510002D24Rik	222.257	-0.0470494	0.2075	0.625186	0.921429	0.934454
2510009E07Rik	75.3687	0.00277682	0.214455	0.975186	0.997429	0.99763
2510016D11Rik	14.3224	-0.039018	0.221023	0.58893	0.910239	0.925886
2510017J16Rik	4.66148	0.129902	0.282022	0.0173105	0.206309	0.232581
2510039O18Rik	1904.64	-0.0135593	0.157327	0.904382	0.986095	0.989392
2510046G10Rik	21.3004	0.0762295	0.234366	0.294546	0.767608	0.797843
2600006K01Rik	12.3778	0.202927	0.341306	0.0427995	0.339488	0.379081
2610001J05Rik	389.815	-0.0304068	0.182046	0.781398	0.95935	0.967846
2610002M06Rik	522.312	-0.510325	0.236728	0.00357388	0.0738962	0.0836824
2610005L07Rik	1912.61	0.0605811	0.226066	0.429809	0.848686	0.869566
2610008E11Rik	289.568	0.013345	0.156666	0.908366	0.986168	0.989392
2610017A05Rik	32.1521	0.31127	0.591189	0.0146744	0.187458	0.211408
2610020C07Rik	102.539	0.0451756	0.183264	0.690383	0.939014	0.949116
2610021A01Rik	380.704	0.0609481	0.208736	0.546338	0.894582	0.911853
2610027K06Rik	11.4155	-0.011097	0.215994	0.878831	0.980872	0.98519
2610028D06Rik	4.81676	0.00139966	0.22509	0.977433	0.997429	0.998017
2610028E06Rik	1.0491	0.0111847	0.230022	0.302496		0.803525
2610035D17Rik	153.172	0.0981853	0.20714	0.387384	0.831842	0.8537
2610037D02Rik	55.0888	1.38842	0.361289	6.32779e-06	0.000549151	0.000621876
2610044O15Rik8	887.918	0.805398	0.215615	1.42609e-05	0.00100616	0.0011394
2610105M22Rik	2.05763	-0.00421712	0.228315	0.869745		0.983944
2610203C22Rik	20.5366	0.139654	0.269111	0.119202	0.552229	0.597833
2610206C17Rik	1.71049	-0.00766923	0.228863	0.723414		0.958069
2610301B20Rik	516.885	-0.0738986	0.158806	0.525599	0.886192	0.903805
2610306M01Rik	68.6478	-0.0843361	0.232238	0.312939	0.783704	0.8109
2610307P16Rik	7.08949	-0.0343023	0.230243	0.370978	0.823985	0.846464
2610318N02Rik	234.57	0.762668	0.460625	0.00448601	0.0859315	0.0973115
2610507B11Rik	6260.6	-0.0386934	0.166759	0.764423	0.957201	0.966051
2610507I01Rik	106.104	0.0280319	0.204882	0.771708	0.957648	0.966739
2610524H06Rik	409.551	-0.0120387	0.204862	0.89606	0.984805	0.988549
2700012I20Rik	3.79503	0.0307507	0.227209	0.529447	0.887915	0.905412
2700016F22Rik	2.37359	0.030377	0.232448	0.0481396		0.39925
2700029L08Rik	2.14718	-0.00656097	0.228184	0.807082		0.973265
2700033N17Rik	59.9193	0.0364308	0.198951	0.72503	0.9489	0.958644
2700038G22Rik	257.56	0.532983	0.401543	0.0125241	0.170146	0.192116
2700046G09Rik	20.6221	-0.0323526	0.221716	0.628662	0.922491	0.935516
2700049A03Rik	564.967	-0.0111722	0.180876	0.918153	0.987248	0.990092
2700062C07Rik	538.882	-1.12568	0.422683	0.000342393	0.0127091	0.0143922
2700068H02Rik	4.8347	0.0141381	0.227541	0.685222	0.938385	0.9491
2700078F05Rik	1.30961	0.0164736	0.230152	0.439078		0.87286
2700080J24Rik	1.01665	0.00357125	0.228956	0.869245		0.983925
2700081O15Rik	3255.29	0.0355445	0.137451	0.749742	0.953409	0.963001
2700089I24Rik	1.5763	-0.00575199	0.228204	0.827876		0.975669
2700097O09Rik	278.49	0.305015	0.206913	0.0359627	0.308192	0.345008
2700099C18Rik	327.633	0.162464	0.231934	0.19356	0.67003	0.708728
2810001G20Rik	132.511	-0.019522	0.202499	0.83859	0.971838	0.977979
2810002D19Rik	137.295	0.0638099	0.186045	0.579053	0.906608	0.922598
2810004N23Rik	1107.34	-0.0545741	0.140112	0.626241	0.921464	0.9346
2810006K23Rik	328.11	-0.243155	0.188411	0.0688791	0.428988	0.473058
2810013P06Rik	125.088	0.16	0.256987	0.163869	0.628562	0.669492
2810021J22Rik	200.563	0.307826	0.256267	0.0476447	0.356131	0.396875
2810025M15Rik	1501.91	-0.0566017	0.218426	0.510288	0.880409	0.898168
2810029C07Rik	37.9939	0.00253487	0.210571	0.978377	0.997429	0.998017
2810030D12Rik	8.46259	-0.178028	0.332935	0.0117842	0.164357	0.185842
2810039B14Rik	135.374	0.0256159	0.183866	0.819859	0.968019	0.974704
2810402E24Rik	96.8332	-0.0187928	0.199144	0.849331	0.974413	0.980062
2810403D21Rik	72.5532	-0.00584609	0.213533	0.938354	0.989553	0.990854
2810405F15Rik	12.3406	-0.0848088	0.243831	0.165454	0.629564	0.670692
2810405F17Rik	29.577	1.10318	0.525479	0.00146639	0.038394	0.0434786
2810407A14Rik	1.07098	-0.000952975	0.229651	0.941026		0.990854
2810408A11Rik	16.3743	-0.0626726	0.234202	0.279271	0.753811	0.785513
2810408I11Rik	114.878	-0.0947279	0.230484	0.311657	0.782422	0.810021
2810410L24Rik	281.706	0.381084	0.403701	0.0310501	0.283437	0.317952
2810414N06Rik	31.9143	-0.0585866	0.224442	0.449108	0.856911	0.876566
2810425M01Rik	3.06955	0.022005	0.227872	0.56856	0.902718	0.919064
2810428J06Rik	8.71151	0.0523598	0.228638	0.408327	0.840824	0.862462
2810429I04Rik	124.602	-0.0320439	0.184615	0.771849	0.957681	0.966739
2810430I11Rik	37.5609	-0.0419865	0.21235	0.6367	0.924326	0.937052
2810433D01Rik	32.0175	0.181899	0.292649	0.0976602	0.508234	0.554618
2810442N19Rik	2.85046	-0.0165039	0.228009	0.625102	0.921429	0.934454
2810454H06Rik	27.1832	0.0110089	0.216305	0.88424	0.98215	0.986348
2810455O05Rik	29.5864	-0.0170997	0.209046	0.844064	0.973127	0.979069
2810457G06Rik	4.38622	0.00944795	0.225677	0.829728	0.970161	0.976316
2810459M11Rik	3.35607	-0.0727555	0.244081	0.059255	0.400798	0.444607
2810468N07Rik	112.638	0.153818	0.244765	0.19081	0.66625	0.705011
2900005J15Rik	38.6748	0.649418	0.600602	0.010657	0.153782	0.174012
2900009J06Rik	5.74941	-0.0127234	0.222573	0.821441	0.968272	0.97484
2900011O08Rik	48.4917	0.229678	0.412232	0.0127674	0.172202	0.194439
2900018N21Rik	10.9607	0.0293491	0.225481	0.591482	0.91157	0.927223
2900026A02Rik	549.457	0.152672	0.225153	0.216415	0.694808	0.731555
2900027M19Rik	124.708	0.179791	0.216252	0.171438	0.637502	0.67865
2900041M22Rik	69.8222	-0.00945229	0.219388	0.881426	0.98127	0.985518
2900045O20Rik	1.26344	-0.0130907	0.229635	0.455732		0.879622
2900052L18Rik	175.596	1.31754	0.407401	5.73423e-05	0.00310843	0.00352008
2900060B14Rik	3.95568	-0.00041014	0.226566	0.991221	0.998382	0.998611
2900060N12Rik	13.0002	0.160497	0.311323	0.0144275	0.186059	0.209821
2900072N19Rik	1.09091	0.00617704	0.228732	0.783247		0.967846
2900076A07Rik	92.5404	0.323815	0.360719	0.0446304	0.346192	0.386367
2900089D17Rik	37.0187	-0.0862972	0.247253	0.111937	0.538842	0.584639
2900092O11Rik	1.82598	0.0115944	0.227518	0.734426		0.96113
2900093K20Rik	23.6242	0.049754	0.22534	0.474151	0.866884	0.886304
2900097C17Rik	5764.02	0.0245105	0.139008	0.828987	0.970021	0.97621
3000002C10Rik	69.07	-0.0105492	0.209863	0.899907	0.985269	0.988652
3010001F23Rik	17.2496	0.152992	0.288719	0.0659199	0.421928	0.466813
3010003L21Rik	81.3581	-0.114738	0.235029	0.26086	0.740106	0.773345
3110001I22Rik	82.8871	-0.037827	0.201391	0.706328	0.942453	0.952958
3110009E18Rik	51.3134	-0.0741657	0.223024	0.407987	0.840824	0.862462
3110021N24Rik	18.3269	0.0480609	0.219654	0.548924	0.895836	0.913074
3110039I08Rik	751.318	0.426649	0.613393	0.0210175	0.230022	0.258799
3110040N11Rik	183.94	-0.0686903	0.218523	0.454051	0.859506	0.879246
3110045C21Rik	21.8104	-0.0772047	0.228026	0.362484	0.81703	0.841134
3110053B16Rik	22.4657	-0.0629665	0.23151	0.336181	0.80102	0.825876
3110056K07Rik	73.2716	0.480122	0.482873	0.0188518	0.215351	0.242522
3110067C02Rik	3.6038	-0.00212004	0.227739	0.939419	0.989553	0.990854
3110070M22Rik	4.93827	0.00779768	0.226065	0.85166	0.974413	0.980062
3110082I17Rik	962.201	0.00739404	0.177047	0.950056	0.992109	0.993214
3110082J24Rik	11.4452	-0.00886775	0.225906	0.831644	0.970455	0.976598
3110083C13Rik	21.7219	0.159958	0.313098	0.00931639	0.140697	0.15933
3110099E03Rik	11.7031	-0.104249	0.26452	0.00507335	0.0935003	0.105883
3222401L13Rik	14.5305	-0.101475	0.254783	0.0933985	0.497673	0.544001
3300002I08Rik	29.0614	0.169371	0.284895	0.105784	0.525069	0.571323
3300005D01Rik	4.12613	-0.0124477	0.227266	0.72984	0.950143	0.959958
3425401B19Rik	7.16402	0.0125055	0.230165	0.0810403	0.46755	0.513443
3830403N18Rik	741.3	-0.476109	0.453217	0.019056	0.21637	0.243677
3830406C13Rik	316.08	-0.094523	0.202388	0.408772	0.841181	0.862777
3830408C21Rik	20.1756	0.0775937	0.236801	0.260848	0.740106	0.773345
3830432H09Rik	3.51881	-0.0156665	0.228303	0.616104	0.919119	0.932389
3930402G23Rik	13.2438	-0.112609	0.265438	0.0401402	0.328169	0.366443
4430402I18Rik	28.5062	0.0270007	0.219843	0.701551	0.941187	0.95154
4632404H12Rik	88.4464	0.338499	0.27244	0.0372507	0.313846	0.351247
4632404M16Rik	1.91644	-0.0453701	0.234502	0.123604		0.605799
4632411P08Rik	1.89436	0.0110822	0.228001	0.720118		0.956915
4632415L05Rik	436.601	0.278978	0.194946	0.0458888	0.349519	0.390207
4632427E13Rik	35.9309	0.197983	0.32798	0.0550338	0.384743	0.426823
4632428C04Rik	1.66616	-0.0187844	0.229657	0.428891		0.869566
4632432E15Rik	7.53007	-0.018206	0.226039	0.686958	0.938635	0.949116
4632433K11Rik	2.24237	0.0157238	0.230216	0.357097		0.838298
4633401B06Rik	4.94758	0.00693598	0.225745	0.872724	0.980124	0.98459
4731419I09Rik	37.3045	0.0817458	0.236643	0.269779	0.745643	0.777862
4732414G09Rik	13.3073	-0.0227612	0.229049	0.485527	0.870595	0.889522
4732416N19Rik	35.2836	0.16166	0.270132	0.135652	0.579238	0.623676
4732419C18Rik	4.95275	0.0258583	0.224778	0.637579	0.924364	0.937052
4732440D04Rik	73.8735	0.983742	0.712072	0.00466575	0.0883673	0.10007
4732463B04Rik	0.928993	0.00762712	0.229568	0.573102		0.920631
4732471J01Rik	11.4804	0.11968	0.26734	0.0631885	0.412106	0.456233
4732487G21Rik	29.9935	0.103127	0.236864	0.265319	0.743095	0.775989
4732490B19Rik	1.13983	0.0120348	0.229498	0.510379		0.898168
4732491K20Rik	55.4592	-0.0188117	0.198089	0.853012	0.975014	0.980727
4732496C06Rik	26.4101	0.0007197	0.21149	0.996093	0.999374	0.999523
4831440E17Rik	4.32093	0.0474213	0.232609	0.284488	0.758368	0.789418
4833403J16Rik	3.07519	0.0238004	0.22996	0.38561	0.831265	0.853064
4833407H14Rik	1.42864	-0.0079474	0.228548	0.750529		0.963001
4833412K13Rik	9.8752	-0.0146325	0.219091	0.825035	0.968759	0.975152
4833413G10Rik	36.2201	-0.00675397	0.22247	0.899171	0.985269	0.988652
4833417C18Rik	28.9081	0.218302	0.332223	0.0655943	0.420276	0.464978
4833418N02Rik	30.0801	0.25025	0.380383	0.046037	0.349519	0.390207
4833420G17Rik	463.324	0.536413	0.188882	0.000564738	0.0186747	0.0211479
4833422C13Rik	10.7829	0.0477569	0.229379	0.401452	0.837689	0.859732
4833422M21Rik	7.82609	0.0485288	0.228488	0.416946	0.844631	0.865867
4833427G06Rik	1.15585	0.0240689	0.231273	0.142175		0.63688
4833439L19Rik	826.677	0.323046	0.195217	0.0242282	0.248121	0.278817
4833445I07Rik	6.91586	-0.00508228	0.226337	0.891824	0.984142	0.988549
4921507P07Rik	1.1033	0.0301154	0.232113	0.124499		0.607457
4921514A10Rik	12.4062	0.0839451	0.239988	0.225364	0.704223	0.741004
4921515L22Rik	12.419	0.044379	0.230575	0.363792	0.81799	0.84174
4921522P10Rik	3.93602	-0.0382994	0.229988	0.38253	0.829937	0.85168
4921523L03Rik	2.81932	-0.0128814	0.227575	0.706537	0.942508	0.953021
4921524J17Rik	321.135	-0.0276148	0.179349	0.808456	0.965956	0.973265
4921525O09Rik	3.00174	-0.0518002	0.236055	0.127309	0.565699	0.610669
4921527H02Rik	1.13873	0.0184789	0.230517	0.264198		0.775302
4921531C22Rik	13.5907	0.00236435	0.223507	0.965962	0.996084	0.996574
4921534A09Rik	7.85875	0.0190007	0.21983	0.778102	0.958751	0.96767
4921536K21Rik	11.065	-0.0497923	0.231911	0.316988	0.786282	0.812958
4921539H07Rik	1.56532	0.0338009	0.232274	0.147073		0.642598
4930402H24Rik	917.353	-0.0759598	0.180174	0.515347	0.882458	0.900731
4930403P22Rik	2.62298	-0.028415	0.229943	0.386769	0.83151	0.853314
4930404A12Rik	1.13024	0.0112455	0.230029	0.289643		0.792398
4930404I05Rik	29.1081	0.150085	0.260786	0.157045	0.617523	0.658934
4930404N11Rik	13.2708	-0.0240472	0.221773	0.701537	0.941187	0.95154
4930405A21Rik	5.71064	0.0287105	0.226263	0.576025	0.906245	0.92215
4930407I10Rik	3.03117	0.0539864	0.237965	0.0391328	0.323077	0.361026
4930412C18Rik	13.9235	0.0681735	0.234935	0.277527	0.751879	0.783694
4930412F12Rik	2.87583	0.0319577	0.230445	0.355088	0.812346	0.836868
4930412L05Rik	1.28875	0.028115	0.231659	0.176066		0.683963
4930412M03Rik	1.64655	-0.0153218	0.229139	0.531783		0.906393
4930413G21Rik	4.29259	0.00219757	0.226692	0.954458	0.993589	0.994558
4930415O20Rik	9.06062	-0.0934629	0.251775	0.0830671	0.472751	0.518594
4930422M22Rik	10.0276	0.017596	0.224174	0.740249	0.951705	0.961539
4930426I24Rik	9.61936	0.039424	0.227423	0.474825	0.866963	0.886348
4930426L09Rik	10.0695	-0.0719477	0.236477	0.252108	0.731245	0.764617
4930429F24Rik	6.30267	0.0183813	0.227632	0.629369	0.922519	0.935562
4930429H19Rik	7.678	-0.00505812	0.225735	0.900261	0.985269	0.988652
4930430E12Rik	3.27248	0.0408636	0.230093	0.379698	0.828852	0.850714
4930430F08Rik	234.4	-0.150126	0.203218	0.233741	0.713457	0.749179
4930431F10Rik	3.02256	0.0578156	0.237769	0.120902	0.555228	0.600564
4930431F12Rik	2.89416	-0.0119056	0.228987	0.605524	0.916567	0.930649
4930431P19Rik	13.543	0.0861119	0.243026	0.185652	0.659575	0.6988
4930432E11Rik	1.20621	0.0107668	0.228892	0.647243		0.940501
4930432K21Rik	25.154	0.148745	0.282123	0.0810272	0.46755	0.513443
4930434B07Rik	3.4435	-0.036392	0.232706	0.161599	0.625322	0.666291
4930435F18Rik	11.7205	0.0604186	0.227151	0.411692	0.84218	0.86351
4930444M15Rik	1.71133	-0.0425105	0.234052	0.128035		0.611908
4930444P10Rik	1.28142	0.0238637	0.230076	0.363512		0.841718
4930445N18Rik	9.46301	-0.0624647	0.237657	0.172944	0.640272	0.681367
4930447F24Rik	127.426	1.46079	0.481649	9.88581e-05	0.00469767	0.00531978
4930447M23Rik	6.92702	-0.0164243	0.227197	0.66874	0.934676	0.945867
4930448E22Rik	6.53118	-0.0434428	0.22684	0.469606	0.865047	0.884351
4930451G09Rik	31.3808	0.0737763	0.23065	0.342593	0.805703	0.830226
4930452B06Rik	80.2892	0.450176	0.354297	0.0188851	0.215489	0.242678
4930452G13Rik	5.44381	0.0764269	0.242857	0.130412	0.570841	0.615261
4930452L12Rik	1.17571	0.0238728	0.231217	0.156874		0.658695
4930453N24Rik	691.044	-0.047977	0.212287	0.597926	0.912814	0.928153
4930455C13Rik	3.36792	0.00676795	0.225862	0.874321	0.980124	0.98459
4930455G09Rik	4.75621	0.0513511	0.236164	0.0930791	0.496975	0.543335
4930456G14Rik	1.39464	0.0315526	0.231713	0.183061		0.695339
4930458D05Rik	4.10626	-0.000303032	0.226839	0.986323	0.997712	0.998101
4930461G14Rik	1.60952	-0.0237205	0.231089	0.147319		0.643266
4930466K18Rik	5.76273	0.0756776	0.242932	0.124066	0.561137	0.606511
4930470P17Rik	2.30779	-0.040441	0.233295	0.165743		0.671335
4930473A02Rik	2.28424	-0.0304464	0.229744	0.399152		0.859136
4930474N05Rik	1.04165	0.012399	0.230047	0.352624		0.835366
4930478K11Rik	1.91988	-0.0210716	0.23086	0.199318		0.713095
4930478M13Rik	3.7864	-0.064393	0.240128	0.0948044	0.500765	0.547086
4930479D17Rik	1.22525	0.00335682	0.228512	0.882056		0.98557
4930480K02Rik	9.83674	0.0261339	0.222868	0.671445	0.934724	0.945867
4930480K23Rik	22.1082	0.039464	0.229498	0.411403	0.842163	0.86351
4930481A15Rik	16.6868	-0.0131566	0.218033	0.848645	0.97434	0.979999
4930481B07Rik	17.2458	0.34765	0.802345	0.00990337	0.1461	0.165317
4930483J18Rik	2.30467	-0.00266398	0.228813	0.896447		0.988549
4930483K19Rik	3.30412	0.0102218	0.228563	0.69932	0.940824	0.951193
4930486L24Rik	3.46267	0.0180495	0.230429	0.297705	0.770091	0.799673
4930500L23Rik	1.02379	0.0130588	0.23012	0.295555		0.798592
4930500M09Rik	1.77159	0.0389787	0.234203	0.036251		0.346242
4930502E18Rik	2.04384	-0.00270584	0.227416	0.931049		0.990854
4930503B20Rik	2.10425	0.0179924	0.230169	0.307904		0.806098
4930503E14Rik	2.80282	0.0163119	0.228878	0.562342	0.900047	0.916992
4930503L19Rik	811.467	-0.241198	0.281403	0.0883845	0.484964	0.531213
4930505A04Rik	2.45995	0.00126974	0.227953	0.964043		0.9958
4930505O20Rik	1.23738	-0.0128768	0.229413	0.513163		0.899518
4930506C21Rik	11.6254	-0.0755854	0.240447	0.184583	0.657491	0.697047
4930507D05Rik	3.86814	0.0126968	0.225158	0.78822	0.960734	0.969168
4930509E16Rik	7.43043	0.00808399	0.222321	0.889211	0.983366	0.987787
4930509G22Rik	11.9702	0.0775602	0.239666	0.212743	0.691635	0.728767
4930511E03Rik	3.09449	-0.000850347	0.227407	0.981322	0.997429	0.998017
4930511M06Rik	62.016	1.07489	0.416362	0.000465879	0.0160667	0.0181945
4930512J16Rik	3.91956	0.0546319	0.238233	0.0484127	0.359661	0.400217
4930513N10Rik	63.2962	-0.0463378	0.214569	0.595434	0.911836	0.927322
4930515G01Rik	10.8222	-0.0196793	0.224199	0.711291	0.944532	0.954562
4930516B21Rik	53.7441	0.117566	0.249037	0.194554	0.671834	0.71013
4930517E14Rik	1.97961	0.00898118	0.228882	0.680838		0.947984
4930518I15Rik	22.9825	0.127149	0.269036	0.0848712	0.477142	0.523456
4930519A11Rik	2.74073	0.0539264	0.238592	0.011658	0.163009	0.184457
4930519L02Rik	1.11016	0.0109948	0.228167	0.693904		0.949868
4930520O04Rik	50.5648	-0.0575468	0.209742	0.555922	0.898261	0.915441
4930522L14Rik	93.1686	0.260417	0.254868	0.0766763	0.455012	0.500176
4930523C07Rik	27.9749	0.166059	0.318823	0.0113907	0.160854	0.182017
4930524J08Rik	40.1502	0.00124863	0.211777	0.989409	0.998382	0.998611
4930524O07Rik	11.6685	0.0540312	0.224772	0.463122	0.863142	0.882594
4930525G20Rik	4.54056	0.00247063	0.224864	0.960763	0.994168	0.995075
4930526A20Rik	13.7557	0.0216679	0.223618	0.704624	0.941841	0.952441
4930526L06Rik	4.91954	0.00388333	0.225893	0.928164	0.989537	0.990854
4930528D03Rik	4.03039	-0.0129275	0.226427	0.751906	0.953409	0.963001
4930532G15Rik	6.6553	-0.0594207	0.233659	0.285006	0.758614	0.789506
4930533N22Rik	181.815	0.0163614	0.177556	0.886363	0.982935	0.987251
4930534D22Rik	5.04267	0.0457413	0.233923	0.188258	0.663099	0.70246
4930534H03Rik	1.76485	0.0083776	0.228229	0.76719		0.966428
4930537H20Rik	4.0175	-0.00570209	0.224386	0.905513	0.986168	0.989392
4930539E08Rik	52.895	-0.0386804	0.224544	0.540146	0.892837	0.910157
4930539J05Rik	15.045	0.0912165	0.234516	0.291412	0.764187	0.794391
4930539M17Rik	6.09858	-0.0403699	0.229038	0.420018	0.845683	0.866596
4930540M05Rik	3.96836	0.0283163	0.226999	0.553911	0.89721	0.914363
4930547M16Rik	11.6885	-0.0654796	0.234186	0.285019	0.758614	0.789506
4930548H24Rik	3.32757	0.0488144	0.236611	0.0335303	0.29464	0.330215
4930550C14Rik	21.7397	0.000742802	0.20884	0.994828	0.999374	0.999523
4930552P12Rik	1.97746	-0.00224006	0.227226	0.943718		0.991318
4930554C24Rik	3.19748	-0.0203628	0.227242	0.61879	0.920195	0.93347
4930555A03Rik	22.8721	0.179701	0.310854	0.0597046	0.401762	0.445676
4930556H04Rik	8.93398	0.093652	0.252004	0.0821732	0.470174	0.516146
4930556J24Rik	2.73118	0.0455121	0.233215	0.233734	0.713457	0.749179
4930556M19Rik	21.0141	0.120927	0.25582	0.155255	0.615341	0.656976
4930557K07Rik	1.93273	-0.0160894	0.229433	0.478719		0.887736
4930558J18Rik	44.457	0.0110236	0.189395	0.919887	0.987535	0.990092
4930558N11Rik	7.77641	-0.0517261	0.230198	0.368835	0.821688	0.844331
4930562C15Rik	3.25314	-0.0327235	0.230006	0.375147	0.826048	0.848282
4930563E22Rik	43.9603	0.176602	0.274661	0.126979	0.565185	0.610067
4930563M21Rik	1.64852	0.0242103	0.231246	0.15906		0.660375
4930565N06Rik	15.4416	0.00693188	0.219587	0.919092	0.987353	0.990092
4930566F21Rik	5.46531	-0.0349644	0.228852	0.442735	0.853743	0.873968
4930577N17Rik	24.5905	0.0101832	0.204846	0.913772	0.986427	0.989589
4930578C19Rik	4.35776	0.0260115	0.228567	0.501598	0.87771	0.896322
4930578M01Rik	7.24048	0.0615954	0.235378	0.247031	0.725854	0.760238
4930579G18Rik	49.7544	0.0690829	0.235622	0.267324	0.743752	0.776238
4930579G24Rik	416.598	0.00588031	0.177203	0.958604	0.994168	0.995075
4930579K19Rik	5.54834	-0.0108795	0.226512	0.782962	0.95935	0.967846
4930581F22Rik	77.2548	0.116538	0.242794	0.227428	0.706383	0.742917
4930588K23Rik	2.34167	0.0098232	0.227913	0.754348		0.963241
4930589O11Rik	2.49182	0.00316147	0.226886	0.942278		0.990981
4930590J08Rik	9.0707	-0.0768986	0.245682	0.0627143	0.410799	0.454948
4930594M22Rik	14.9245	0.0516002	0.22196	0.508713	0.880158	0.898114
4930597O21Rik	6.27219	0.0324971	0.229529	0.419128	0.84558	0.866596
4930599N23Rik	2.29254	0.0174108	0.228919	0.538866		0.909526
4931403E22Rik	1.24417	0.0218684	0.230098	0.359405		0.839894
4931406C07Rik	485.551	-0.04276	0.159472	0.710912	0.944532	0.954562
4931406P16Rik	1357.91	0.00170315	0.215829	0.988871	0.998382	0.998611
4931409K22Rik	32.1317	0.139805	0.285008	0.039926	0.327432	0.365604
4931413K12Rik	3.10645	-0.00193314	0.226715	0.953732	0.993505	0.994469
4931414P19Rik	192.683	-0.0830475	0.191691	0.47193	0.865697	0.885048
4931415C17Rik	8.79018	-0.251056	0.496708	0.00255923	0.0576918	0.065332
4931422A03Rik	4.79454	0.0296375	0.228811	0.469081	0.865047	0.884351
4931428F04Rik	288.193	0.0537848	0.211189	0.577075	0.906245	0.922192
4931440F15Rik	1.92766	0.0163066	0.229266	0.51028		0.898168
4931440P22Rik	31.7648	0.0959359	0.220386	0.358564	0.814958	0.839483
4932415D10Rik	103.861	0.0421064	0.235009	0.0335355	0.29464	0.330215
4932422M17Rik	101.684	0.0175618	0.224207	0.744104	0.952536	0.962061
4932435O22Rik	9.09238	-0.197723	0.36671	0.00629267	0.109529	0.124034
4932438A13Rik	1307.62	0.200214	0.222839	0.13872	0.585011	0.629462
4932442E05Rik	9.26227	0.0700404	0.237981	0.215849	0.69439	0.731127
4932443L11Rik	9.99811	-0.0631545	0.237286	0.189928	0.665684	0.704821
4932702P03Rik	6.59803	0.0311607	0.22692	0.537828	0.891462	0.908821
4933402D24Rik	2.73707	-0.0116633	0.228429	0.670525	0.934724	0.945867
4933404O12Rik	314.014	-0.00606322	0.171577	0.955925	0.994023	0.995024
4933405D12Rik	2.19986	0.0134888	0.229049	0.573839		0.921063
4933405L10Rik	10.7604	0.00174214	0.224522	0.973066	0.997429	0.997615
4933406B17Rik	1.24587	0.00462842	0.228476	0.847731		0.979643
4933406C10Rik	16.8321	0.204926	0.342589	0.043453	0.342365	0.382331
4933406I18Rik	2.07091	0.00246138	0.227499	0.935131		0.990854
4933406J09Rik	2.60748	-0.0119572	0.227467	0.730537		0.960064
4933406P04Rik	2.01295	-0.0181279	0.229051	0.515782		0.90079
4933407K13Rik	274.124	-0.0715089	0.215018	0.463549	0.863142	0.882594
4933407L21Rik	18.3193	-0.0278129	0.219058	0.696622	0.940548	0.950674
4933408B17Rik	5.68437	-0.00875009	0.224514	0.851774	0.974413	0.980062
4933408J17Rik	1.9357	0.0370836	0.231485	0.290441		0.793191
4933411E06Rik	8.88741	-0.00480231	0.218025	0.942836	0.989712	0.991023
4933411E08Rik	1.76147	0.0498507	0.23546	0.139526		0.632007
4933411K16Rik	12.6406	0.0449529	0.231015	0.348471	0.809184	0.833908
4933412A08Rik	0.90874	0.0110433	0.230005	0.328515		0.820362
4933412E12Rik	187.586	-0.0855819	0.1876	0.464931	0.863711	0.883243
4933412L11Rik	1.17267	-0.0130469	0.229654	0.444743		0.87509
4933413C19Rik	1.75462	-0.0335637	0.231046	0.300984		0.802889
4933413J09Rik	6.94523	0.0221304	0.225464	0.660582	0.932813	0.944322
4933415A04Rik	20.9696	0.0335571	0.219042	0.653395	0.930362	0.942005
4933417C20Rik	3.51537	-0.00689373	0.227307	0.835016	0.971379	0.977539
4933417D19Rik	3.48045	0.0184265	0.229179	0.505034	0.878297	0.896829
4933421A08Rik	10.241	0.0560581	0.23619	0.172203	0.63855	0.679624
4933421O10Rik	107.753	0.21351	0.265993	0.113188	0.541431	0.587156
4933422A05Rik	3.97776	0.0380155	0.231108	0.320008	0.788082	0.814632
4933423P22Rik	1.09194	-0.0176297	0.229843	0.375333		0.848282
4933424G06Rik	1.78188	0.0175175	0.229189	0.507056		0.897816
4933424M12Rik	2.13488	0.0394967	0.233892	0.0852012		0.523568
4933425D22Rik	1.54991	-0.0302865	0.230675	0.313384		0.810986
4933427D14Rik	513.127	0.0912333	0.202934	0.42446	0.847589	0.868545
4933427E11Rik	1.25789	-0.0217808	0.230481	0.274602		0.781988
4933427G23Rik	7.85211	-0.0641751	0.237745	0.18239	0.655037	0.69468
4933427I04Rik	148.109	0.0155204	0.224258	0.771594	0.957648	0.966739
4933427J07Rik	11.6248	0.0159404	0.223442	0.774088	0.958018	0.967108
4933428G20Rik	3.03107	0.0274893	0.230723	0.293283	0.766918	0.797079
4933428P19Rik	1.43137	0.0133191	0.229102	0.569205		0.919271
4933429H19Rik	1.55741	0.0130168	0.230068	0.36324		0.841672
4933430I17Rik	28.4413	0.0982358	0.225387	0.33062	0.795764	0.821179
4933431C10Rik	12.1998	0.00897994	0.220435	0.889835	0.983457	0.987952
4933431E20Rik	791.31	0.377288	0.434363	0.0304597	0.280681	0.315026
4933431K14Rik	40.757	0.0287282	0.222466	0.652742	0.930313	0.942005
4933431K23Rik	14.19	-0.13003	0.269023	0.0934129	0.497673	0.544001
4933433G15Rik	4.51358	0.00673319	0.226454	0.865045	0.977833	0.982939
4933433G19Rik	6.2085	-0.0334043	0.229145	0.434273	0.850056	0.870377
4933434E20Rik	1234.74	-0.0123118	0.174479	0.911017	0.986216	0.989392
4933435G04Rik	2.92189	0.0266486	0.229522	0.428276	0.848686	0.869566
4933436I20Rik	3.61019	-0.0197274	0.227301	0.622568	0.921054	0.934067
4933436P19Rik	2.5627	0.000106626	0.226271	0.998629		0.999893
4933437G19Rik	6.81311	0.063143	0.234098	0.283739	0.757763	0.789024
4933439C10Rik	234.254	0.0992175	0.243109	0.218836	0.697542	0.734101
4933439K11Rik	1.03819	0.0045044	0.229356	0.728886		0.959454
4933440N22Rik	42.005	-0.10527	0.231314	0.289675	0.762067	0.792398
5031415H12Rik	1.74323	0.0191036	0.230443	0.339367		0.828773
5031425E22Rik	193.474	0.190274	0.254809	0.140729	0.590325	0.634546
5031425F14Rik	2.52599	0.0440479	0.233531	0.194201		0.709462
5031434O11Rik	62.0855	0.034922	0.215527	0.67582	0.936893	0.947984
5031439G07Rik	1925.97	-0.227537	0.167369	0.0728155	0.444222	0.488697
5033403F01Rik	2.74067	0.0106287	0.227531	0.753759	0.953743	0.963197
5033406O09Rik	6.1096	0.106617	0.257736	0.0869374	0.482449	0.528876
5033417F24Rik	6.08884	-0.0292649	0.228736	0.468996	0.865047	0.884351
5033421B08Rik	2.57862	0.0180823	0.228125	0.598845		0.928508
5033426O07Rik	5.79508	-0.0704094	0.244867	0.0150368	0.189676	0.21392
5033428I22Rik	274.13	0.193271	0.207625	0.147036	0.598933	0.642569
5033430I15Rik	4.50311	0.0254083	0.229404	0.444307	0.854945	0.87509
5330417C22Rik	7.61004	0.0772661	0.248678	0.00366327	0.0748237	0.0847328
5330425B07Rik	2.19736	0.0139826	0.230115	0.361994		0.840953
5330426L24Rik	23.6579	0.0960323	0.247458	0.164863	0.629388	0.670373
5330438D12Rik	65.4364	0.0170459	0.211012	0.842052	0.972894	0.979043
5330439K02Rik	3.7023	0.0640237	0.239938	0.102726	0.519154	0.564897
5430400D12Rik	5.34125	0.0558793	0.232664	0.310885	0.781863	0.809439
5430402O13Rik	1.85029	0.00759673	0.229138	0.687323		0.949116
5430403G16Rik	91.2358	0.0692122	0.180594	0.552886	0.89719	0.914363
5430405H02Rik	132.491	0.0404512	0.21428	0.639806	0.925653	0.938121
5430414B19Rik	9.96356	0.0842352	0.234853	0.29069	0.763158	0.793455
5430416N02Rik	371.899	0.0136253	0.168252	0.906179	0.986168	0.989392
5430421F17Rik	1.71626	0.0324025	0.23275	0.0606352		0.448666
5430427N15Rik	1.75342	-0.0119507	0.2278	0.713807		0.955541
5430427O19Rik	9.02872	0.0335027	0.228084	0.482271	0.869438	0.888691
5430430B14Rik	6.79448	0.0083881	0.222538	0.883113	0.981759	0.985958
5430437J10Rik	1.32128	-0.0139415	0.230143	0.367971		0.843989
5530400K19Rik	5.72219	0.0995066	0.25515	0.0753026	0.450475	0.495383
5530601H04Rik	206.287	0.0241143	0.195253	0.818803	0.968019	0.974704
5730405O15Rik	8.26757	0.0590664	0.2315	0.341267	0.804748	0.829369
5730409E04Rik	226.986	-0.0961868	0.186531	0.416587	0.844181	0.865379
5730414N17Rik	8.45755	0.0158959	0.219972	0.810185	0.96629	0.973433
5730420D15Rik	1.17772	0.00595088	0.22911	0.744604		0.962061
5730422E09Rik	3.10383	0.0523876	0.236506	0.08844	0.485108	0.531376
5730455P16Rik	609.636	-0.088551	0.182487	0.453521	0.859291	0.878951
5730480H06Rik	207.891	-0.111384	0.1891	0.357742	0.8143	0.838825
5730507A11Rik	2.82412	0.00326584	0.226649	0.930382	0.989553	0.990854
5730507C01Rik	3.36113	-0.00327398	0.22638	0.929511	0.989553	0.990854
5730521K06Rik	18.4686	0.159266	0.269459	0.137199	0.581415	0.62598
5730596B20Rik	1.2452	-0.0106403	0.230018	0.238338		0.750974
5830408C22Rik	38.1791	0.11754	0.25438	0.158638	0.618757	0.659809
5830417I10Rik	1532.48	0.0193421	0.217764	0.794741	0.962094	0.970249
5830428M24Rik	1.92119	0.0246348	0.229657	0.414483		0.864956
5830432E09Rik	5.99877	0.0312642	0.228544	0.47523	0.867446	0.886727
5830444B04Rik	2.25157	-0.0191512	0.229702	0.420321		0.866684
5830448L01Rik	14.4888	-0.0100975	0.218877	0.87832	0.98047	0.984996
5830454E08Rik	8.76784	0.0138881	0.22529	0.76682	0.957432	0.966428
5830462I19Rik	24.9679	0.0197699	0.223002	0.737425	0.95167	0.961539
5830487J09Rik	5.12874	0.0338745	0.228105	0.478535	0.868429	0.887736
5930403N24Rik	42.2348	0.0703521	0.239892	0.168645	0.633747	0.674741
5930420M18Rik	33.199	-0.0426187	0.206923	0.656701	0.931664	0.94315
5930422O12Rik	1.64447	0.0147804	0.227877	0.65289		0.942005
5930430L01Rik	50.201	-0.0872641	0.224069	0.364495	0.818476	0.842186
6030408B16Rik	19.8416	0.0166667	0.226371	0.703726	0.941841	0.952441
6030442K20Rik	25.3724	-0.0534188	0.22801	0.412826	0.842749	0.864078
6030443J06Rik	21.4898	0.0306571	0.219795	0.670373	0.934724	0.945867
6030445D17Rik	14.6231	0.0472802	0.22806	0.432171	0.849402	0.869823
6030458C11Rik	937.967	0.108967	0.139184	0.332312	0.798351	0.823707
6030460B20Rik	3.46072	0.00457888	0.226086	0.911642	0.98623	0.989393
6230400D17Rik	47.2095	0.316823	0.343999	0.0475842	0.355967	0.396687
6330403K07Rik	8.70938	0.0980307	0.253676	0.0845932	0.477112	0.523373
6330403L08Rik	138.643	-0.0925586	0.19954	0.422968	0.846562	0.867426
6330403N20Rik	3.68977	0.0223336	0.227023	0.605353	0.916452	0.930523
6330410L21Rik	1.44823	0.020814	0.230029	0.338445		0.827938
6330418K02Rik	36.4168	-0.0273635	0.222001	0.667255	0.934294	0.945867
6330537M06Rik	56.7061	-0.144725	0.244827	0.198287	0.674023	0.712208
6330549D23Rik	82.7406	0.0247585	0.205483	0.793551	0.961771	0.969979
6330562C20Rik	29.7303	-0.0166297	0.212002	0.840113	0.972294	0.978309
6430511E19Rik	52.781	0.0935163	0.237127	0.268842	0.7445	0.776657
6430531B16Rik	1.70297	0.0147158	0.22875	0.592014		0.927223
6430548M08Rik	314.738	0.0259082	0.174121	0.822232	0.968272	0.97484
6430550D23Rik	33.9519	0.0132929	0.216588	0.859755	0.976923	0.982222
6430562O15Rik	16.7348	0.317597	0.588431	0.0167644	0.20234	0.228095
6430571L13Rik	18.5488	0.00140892	0.21731	0.984172	0.997446	0.998026
6430573P05Rik	2.277	0.0227406	0.23	0.368379		0.844328
6430584L05Rik	2.6294	0.0296887	0.232121	0.0789066	0.460512	0.50616
6430590A07Rik	17.7558	0.0417157	0.231379	0.326598	0.793333	0.819087
6430710M23Rik	1.62714	0.0221047	0.230596	0.360769		0.840261
6530401F13Rik	1.88163	0.033641	0.232767	0.0984485		0.556197
6530402F18Rik	67.9704	0.102987	0.242453	0.228145	0.706383	0.742917
6530409C15Rik	8.42708	-0.0243067	0.228235	0.52698	0.886352	0.903968
6530437J22Rik	3.30557	-0.00839176	0.22605	0.834456	0.970976	0.977158
6720427I07Rik	61.9119	0.153476	0.270621	0.130705	0.571447	0.615948
6720483E21Rik	8.77223	-0.0506054	0.230451	0.362781	0.817153	0.84131
6720489N17Rik	53.4311	0.123501	0.256188	0.158706	0.618757	0.659809
6820402A03Rik	6.91471	-0.00415527	0.223497	0.934946	0.989553	0.990854
6820431F20Rik	8550.5	0.0536161	0.219154	0.530159	0.888243	0.905723
8030423F21Rik	1.28727	0.0188982	0.229981	0.373716		0.848206
8030451A03Rik	9.90247	-0.0548443	0.23528	0.206926	0.685453	0.722745
8030453O22Rik	5.53185	0.0150722	0.228102	0.639916	0.925653	0.938121
8030462N17Rik	331.951	0.00447107	0.215979	0.957413	0.994168	0.995075
8030474K03Rik	18.8414	0.0694182	0.238937	0.188088	0.662755	0.702078
8430406P12Rik	10.572	-0.103113	0.245775	0.198176	0.674023	0.712208
8430422M14Rik	39.0932	0.00573568	0.220566	0.929145	0.989553	0.990854
8430429K09Rik	120.984	0.067662	0.207167	0.51746	0.882973	0.901088
8430432A02Rik	1.67283	1.09315e-05	0.227517	0.998735		0.999893
9030025P20Rik	223.263	-0.0705774	0.194583	0.532152	0.889476	0.906821
9030407P20Rik	22.12	0.010939	0.213519	0.893306	0.984753	0.988549
9030607J07Rik	1.05104	-0.0103526	0.228738	0.660137		0.944166
9030624G23Rik	40.402	0.00962257	0.209308	0.914193	0.986427	0.989589
9130002K18Rik	4.28601	-0.00489246	0.22573	0.907291	0.986168	0.989392
9130008F23Rik	33.3901	-0.0479426	0.219225	0.551088	0.896663	0.913836
9130019O22Rik	8.72098	-0.00277243	0.220103	0.963066	0.994429	0.995267
9130023H24Rik	65.7559	-0.035807	0.192175	0.738134	0.951705	0.961539
9130024F11Rik	46.1389	-0.0520463	0.226969	0.43552	0.850656	0.871
9130213A22Rik	1.27993	-0.00458281	0.228418	0.85356		0.980964
9130214F15Rik	2.06113	-0.0241787	0.22915	0.463854		0.882627
9130221F21Rik	1.54757	0.0155852	0.229194	0.520955		0.901997
9130221H12Rik	213.222	0.0143495	0.186427	0.896776	0.984805	0.988549
9130230N09Rik	8.09441	0.0539429	0.236509	0.131873	0.573275	0.617866
9130401M01Rik	1383.65	-0.0483392	0.201392	0.638304	0.924906	0.937591
9130604C24Rik	10.0074	-0.00628664	0.224692	0.891177	0.98385	0.988453
9230111E07Rik	20.9843	0.0807356	0.227258	0.362411	0.816971	0.841058
9230112E08Rik	61.6219	-0.025585	0.189321	0.814356	0.967503	0.974444
9230114K14Rik	30.7608	0.0173766	0.215075	0.824812	0.968759	0.975152
9230116L04Rik	5.8985	-0.045697	0.231404	0.327204	0.79366	0.819415
9230116N13Rik	15.786	0.0652198	0.223955	0.433305	0.849402	0.869823
9330020H09Rik	35.9062	0.322734	0.422378	0.0388553	0.32174	0.359518
9330102E08Rik	290.606	-0.171606	0.223373	0.182601	0.655173	0.694885
9330104G04Rik	54.5431	0.0518537	0.217632	0.54634	0.894582	0.911853
9330111N05Rik	2.35133	0.0613737	0.240317	0.03759		0.353096
9330136K24Rik	8.58834	0.0596398	0.234994	0.249846	0.727511	0.761599
9330151L19Rik	190.056	1.03833	0.250906	2.18541e-06	0.000234868	0.000265972
9330154J02Rik	7.22808	-0.0753824	0.243393	0.107836	0.528463	0.574389
9330158H04Rik	12.7232	7.64216	2.86469	4.71992e-06	0.000438431	0.000496493
9330159F19Rik	59.0041	-0.0396859	0.199425	0.698946	0.940725	0.951063
9330159M07Rik	94.5505	0.0433471	0.191035	0.693845	0.939733	0.949868
9330160F10Rik	14.4148	-0.0415405	0.226502	0.486734	0.87107	0.889853
9330161L09Rik	1.36693	0.0110591	0.229126	0.605794		0.930749
9330162012Rik	2.86739	0.0329485	0.230669	0.340951	0.804748	0.829369
9330162G02Rik	37.7552	0.253945	0.375398	0.0483102	0.359661	0.400217
9330171B17Rik	3.87716	0.0749197	0.244464	0.0757099	0.452034	0.497125
9330175E14Rik	23.3821	1.79209	1.35211	0.00335084	0.0705821	0.0799294
9330182L06Rik	36.2931	-1.2671	0.665571	0.0017519	0.0436441	0.049424
9330188P03Rik	38.9843	5.12467	1.15795	3.23611e-06	0.000318189	0.000360327
9330198I05Rik	9.49259	-0.08576	0.246826	0.115694	0.54752	0.593184
9430002A10Rik	9.28901	-0.0198889	0.228029	0.582573	0.908276	0.924025
9430015G10Rik	1109.42	0.093101	0.178165	0.435619	0.850756	0.871112
9430018G01Rik	90.6534	-0.0339792	0.212741	0.689685	0.939011	0.949116
9430025C20Rik	3.70818	-0.0106296	0.227312	0.761989	0.95624	0.965134
9430031K09Rik	1.50774	0.0228374	0.22915	0.475029		0.886558
9430034N14Rik	13.5098	0.0100554	0.217537	0.88844	0.983344	0.987717
9430037G07Rik	50.807	0.0618973	0.213069	0.522013	0.884923	0.902784
9430037O13Rik	12.6149	-0.0323655	0.227946	0.49072	0.872864	0.891765
9430038I01Rik	195.321	-0.335847	0.356488	0.0410538	0.331968	0.370742
9430053O09Rik	2.99018	0.00618512	0.228686	0.791055	0.961241	0.969502
9430060I03Rik	3.17212	0.00329808	0.226442	0.932482	0.989553	0.990854
9430062P05Rik	27.4283	-0.00661883	0.213595	0.930936	0.989553	0.990854
9430064I24Rik	46.9028	0.005803	0.202874	0.953036	0.993311	0.994261
9430065F17Rik	10.3251	-0.0830619	0.242384	0.181912	0.654338	0.694124
9430078K24Rik	10.9354	-0.0722094	0.236841	0.245899	0.724621	0.758895
9430081H08Rik	17.3546	-0.035615	0.224387	0.562571	0.900047	0.916992
9430085M18Rik	3.24815	0.0392649	0.234016	0.0640369	0.415341	0.459542
9430091E24Rik	16.7768	0.0578487	0.22775	0.410399	0.841822	0.86318
9430097D07Rik	1.67112	-0.0208128	0.22937	0.459913		0.881447
9530018F02Rik	4.05027	-0.0452571	0.232264	0.286334	0.759817	0.790431
9530026P05Rik	1.57692	0.0349557	0.232492	0.14029		0.633726
9530027J09Rik	6.56416	0.0391308	0.229548	0.407176	0.84048	0.862084
9530036M11Rik	1.41806	0.0178476	0.229501	0.464641		0.883243
9530052C20Rik	5.03541	-0.0109264	0.224428	0.822186	0.968272	0.97484
9530052E02Rik	1.25642	-0.0392943	0.234126	0.0535381		0.421282
9530056E24Rik	3.00088	-0.0191913	0.22872	0.540862	0.893173	0.910483
9530056K15Rik	43.1373	0.0822052	0.229297	0.344742	0.806346	0.830951
9530062K07Rik	4.31747	-0.0104068	0.225153	0.821915	0.968272	0.97484
9530068E07Rik	4643.19	-0.301849	0.149151	0.0134684	0.178212	0.201237
9530077C05Rik	101.089	0.0623064	0.2038	0.552613	0.89708	0.914238
9530082P21Rik	93.686	0.176985	0.225292	0.174073	0.641366	0.681606
9530085L11Rik	92.1576	-1.19026	0.585273	0.00141531	0.0374815	0.0424452
9630001P10Rik	1.36402	0.000696531	0.229167	0.967833		0.996844
9630013D21Rik	2.9187	0.00746224	0.228154	0.789522	0.961127	0.96942
9630013K17Rik	2.0063	0.0079262	0.227591	0.807777		0.973265
9630050E16Rik	5.49684	0.0145478	0.22401	0.782497	0.95935	0.967846
9830004L10Rik	3.28799	0.0394585	0.231813	0.284955	0.758614	0.789506
9830132P13Rik	2.10589	0.0311432	0.231858	0.155245		0.656976
9830144P21Rik	42.2824	0.00583295	0.222158	0.932601	0.989553	0.990854
9930012K11Rik	53.7721	0.0203076	0.193333	0.848833	0.974395	0.980013
9930014A18Rik	1.73624	0.0258621	0.231631	0.0857891		0.525908
9930017N22Rik	38.9546	-0.0544158	0.22234	0.486997	0.871154	0.890004
9930021J03Rik	658.518	-0.0572577	0.216081	0.52485	0.885945	0.903473
9930104L06Rik	767.77	0.1219	0.19762	0.30486	0.776109	0.804441
9930111J21Rik1	17.3848	0.0647552	0.24118	0.060583	0.404872	0.448597
9930111J21Rik2	147.408	0.110735	0.262831	0.0581075	0.395769	0.43928
9930120I10Rik	2.73709	0.0139954	0.227743	0.681117	0.937221	0.947984
A030001D20Rik	65.292	-0.0518865	0.202106	0.615275	0.918817	0.932188
A030005L19Rik	3.03969	0.0403971	0.231372	0.313617	0.784249	0.811388
A130006I12Rik	1.65441	-0.00119549	0.227473	0.968744		0.997098
A130010J15Rik	392.779	-0.138702	0.197447	0.265648	0.743224	0.775989
A130012E19Rik	2.25101	-0.00764598	0.227972	0.794541		0.970249
A130014A01Rik	68.6614	0.440356	0.41659	0.0224843	0.239133	0.2691
A130051J06Rik	29.2224	0.000115562	0.213107	0.999458	0.999923	0.999893
A130077B15Rik	163.222	0.0434821	0.194421	0.687804	0.938729	0.949116
A230004M16Rik	4.18702	-0.0133857	0.225523	0.765631	0.957432	0.966428
A230020J21Rik	22.2981	-0.0449539	0.227901	0.439904	0.852904	0.873212
A230028O05Rik	5.02758	-0.0144261	0.226845	0.713046	0.94546	0.955398
A230050P20Rik	16.4841	0.0254986	0.227549	0.558173	0.898735	0.915919
A230052G05Rik	10.1561	0.0254293	0.224927	0.64023	0.925739	0.938248
A230056P14Rik	74.7791	-0.0591689	0.190605	0.595879	0.911836	0.927322
A230057D06Rik	33.1643	0.07714	0.218148	0.429628	0.848686	0.869566
A230059L01Rik	10.431	0.0165014	0.217855	0.817982	0.968019	0.974704
A230060F14Rik	9.95361	0.0194614	0.226176	0.673812	0.935812	0.946982
A230065N10Rik	2.30149	0.0426925	0.23392	0.15078		0.648984
A230072C01Rik	44.3195	0.0487335	0.20091	0.640464	0.92586	0.938394
A230072E10Rik	7.90542	0.0380973	0.230686	0.349322	0.809946	0.834749
A230077H06Rik	4.33452	0.0137397	0.226786	0.731235	0.95017	0.960064
A230083G16Rik	6.26218	0.0438217	0.230065	0.383449	0.830139	0.851993
A230083N12Rik	1.63065	0.00274962	0.228221	0.909594		0.989392
A230085B16Rik	10.1132	0.00736365	0.221114	0.90564	0.986168	0.989392
A230087F16Rik	10.0811	0.0673501	0.239269	0.157817	0.618552	0.659728
A230103J11Rik	29.6248	0.106236	0.260131	0.0592686	0.400798	0.444607
A230107N01Rik	2.33412	0.0445289	0.233539	0.201243		0.716309
A230108P19Rik	1.2867	0.0293214	0.231819	0.17327		0.681367
A330008L17Rik	1.29779	0.0102597	0.228908	0.655253		0.942842
A330009N23Rik	42.5226	-0.0509112	0.225794	0.458934	0.861714	0.881301
A330015K06Rik	1.8836	0.0503341	0.236548	0.0597201		0.445676
A330023F24Rik	2.29207	0.0218797	0.229207	0.476058		0.88703
A330032B11Rik	7.06747	0.0112321	0.225799	0.797632	0.963166	0.9711
A330035P11Rik	28.9667	-0.113885	0.240275	0.239065	0.716343	0.751404
A330040F15Rik	1.01051	0.0148763	0.229907	0.351533		0.835265
A330041J22Rik	5.51104	0.0882171	0.246593	0.136552	0.580313	0.624902
A330044P14Rik	28.2051	0.0560584	0.220563	0.497671	0.876138	0.894855
A330058E17Rik	2.88063	-0.0157774	0.228399	0.600081	0.914383	0.929074
A330069E16Rik	15.8187	-0.00459403	0.221966	0.933	0.989553	0.990854
A330074K22Rik	11.1089	0.0690213	0.233224	0.309949	0.780787	0.808394
A330076C08Rik	3.21424	0.038981	0.231868	0.277919	0.752503	0.784266
A330076H08Rik	1.12714	0.0057442	0.229316	0.728923		0.959454
A330084C13Rik	1.96498	-0.0233979	0.23023	0.337522		0.827357
A330094K24Rik	13.4232	-0.0184081	0.225765	0.689646	0.939011	0.949116
A330102I10Rik	25.3464	0.111872	0.244968	0.215681	0.694268	0.731028
A3galt2	3.23748	-0.0224387	0.228814	0.504581	0.878195	0.896658
A430005L14Rik	664.996	-0.0693905	0.216242	0.465988	0.863711	0.883243
A430010J10Rik	2.3365	-0.00307545	0.228235	0.904947		0.989392
A430018G15Rik	36.4106	0.0585119	0.223866	0.458867	0.861714	0.881301
A430027C01Rik	2.23257	0.00497768	0.228131	0.860086		0.982369
A430033K04Rik	212.02	0.0406999	0.160282	0.726043	0.949008	0.958885
A430035B10Rik	5.75289	0.0533372	0.234559	0.22639	0.705747	0.742469
A430046D13Rik	57.1112	0.065196	0.208285	0.524378	0.885783	0.903218
A430057M04Rik	29.9357	0.193569	0.293596	0.0998772	0.51329	0.55964
A430073D23Rik	6.6538	0.0460191	0.231228	0.340607	0.804748	0.829369
A430078G23Rik	114.682	-1.10251	0.397106	0.000258261	0.0102008	0.0115517
A430078I02Rik	4.70416	1.39351e-05	0.225507	0.997725	0.999515	0.999672
A430089I19Rik	2.2899	-0.00994768	0.229861	0.556238		0.915673
A430093F15Rik	1.42204	0.0106489	0.229989	0.277256		0.783582
A430103D13Rik	76.667	0.0734156	0.221659	0.422515	0.846562	0.867426
A430105J06Rik	8.06876	-0.0400355	0.226015	0.505381	0.878379	0.896895
A430106G13Rik	3.29032	0.0906587	0.255357	0.00376305	0.0759772	0.086039
A430108G06Rik	6.02023	-0.00471618	0.224146	0.920117	0.987538	0.990092
A430110C17Rik	1.44244	0.0126263	0.229623	0.443503		0.874545
A430110L20Rik	19.4614	0.080397	0.241403	0.191355	0.667503	0.706227
A4galt	156.826	-0.149904	0.220227	0.225367	0.704223	0.741004
A4gnt	1.37602	0.00506579	0.229184	0.78363		0.967942
A530001N23Rik	22.0717	0.0410076	0.224234	0.536572	0.891248	0.908427
A530010L16Rik	3.78286	0.00316404	0.228532	0.896215	0.984805	0.988549
A530013C23Rik	4.13718	-0.054701	0.236649	0.134323	0.577598	0.622175
A530016L24Rik	1.36928	0.0179924	0.229762	0.409199		0.86318
A530017D24Rik	106.35	-0.197948	0.245213	0.136251	0.580081	0.624539
A530032D15Rik	1.66025	0.0150699	0.228702	0.569527		0.919271
A530040E14Rik	19.0179	0.0151651	0.223427	0.783235	0.95935	0.967846
A530041M06Rik	1.02494	0.0139389	0.229534	0.459534		0.881447
A530058O07Rik	17.6295	0.0930294	0.235054	0.285069	0.758638	0.789541
A530064D06Rik	13.7547	0.0560685	0.236138	0.179473	0.6506	0.690332
A530064N14Rik	5.35295	0.0266332	0.22691	0.572037	0.903865	0.920109
A530072M11Rik	12.3554	0.0405804	0.223118	0.555807	0.898261	0.915441
A530076I17Rik	1.9874	0.0108561	0.229621	0.798832		0.971754
A530083I20Rik	30.2379	0.335095	0.528299	0.0266577	0.262249	0.294628
A530095I07Rik	22.4384	-0.0211847	0.220321	0.748915	0.953409	0.963001
A630001G21Rik	207.949	-0.510821	0.36902	0.0125615	0.170146	0.192116
A630009H07Rik	8.38872	-0.00672945	0.225708	0.870985	0.979388	0.984149
A630010A05Rik	2.90011	0.0078784	0.227774	0.797697	0.963166	0.9711
A630014C17Rik	13.7332	0.100292	0.239433	0.248847	0.72733	0.761599
A630035G10Rik	1.02618	0.0187343	0.230661	0.184832		0.697383
A630052C17Rik	77.4447	0.0576479	0.193244	0.603976	0.915986	0.930259
A630072M18Rik	65.7991	-0.126038	0.239953	0.22988	0.707912	0.744144
A630075F10Rik	7.06713	-0.0451118	0.228527	0.425249	0.847638	0.868685
A630089N07Rik	257.385	0.0613471	0.208541	0.543899	0.893932	0.91107
A730011C13Rik	59.9645	0.154113	0.257212	0.166313	0.630575	0.671656
A730015C16Rik	9.07919	0.0532808	0.235519	0.185541	0.659308	0.698547
A730017C20Rik	52.8167	-1.91045	0.564892	2.93097e-05	0.00180043	0.00203886
A730017L22Rik	209.328	0.197997	0.314909	0.07382	0.446519	0.491187
A730020E08Rik	100.281	0.0840348	0.231404	0.323061	0.790746	0.817139
A730020M07Rik	4.20023	-0.0281272	0.229372	0.435358	0.850656	0.871
A730049H05Rik	7.02051	0.0420255	0.235316	0.00394812	0.0788132	0.0892506
A730056A06Rik	36.0303	0.0260863	0.213894	0.751371	0.953409	0.963001
A730061H03Rik	1.59927	0.00240629	0.229189	0.878797		0.98519
A730063M14Rik	15.8109	0.0795191	0.233126	0.308949	0.77921	0.806997
A730071L15Rik	2.51369	-0.00326118	0.227091	0.922413		0.990854
A730081D07Rik	4.31033	0.0750151	0.241917	0.145024	0.595346	0.639273
A730090N16Rik	5.794	-0.0402876	0.230193	0.376784	0.827169	0.849182
A730091E23Rik	10.0428	2.18563	1.18177	0.00177955	0.0442136	0.0500689
A830005F24Rik	3.14141	0.0119135	0.227753	0.717211	0.946881	0.956786
A830008E24Rik	6.77842	0.0803881	0.25055	0.00198844	0.0481104	0.0544817
A830019P07Rik	33.1479	-0.0581217	0.234317	0.262896	0.741364	0.774554
A830035O19Rik	14.1161	-0.0305426	0.224074	0.606086	0.916764	0.930749
A830052D11Rik	23.727	-0.0794031	0.240889	0.194109	0.670798	0.709247
A830073O21Rik	2.73143	0.0225612	0.229956	0.350366	0.810213	0.834879
A830082K12Rik	120.544	0.0661702	0.211438	0.508817	0.880192	0.898168
A830082N09Rik	42.9335	-0.0246687	0.209382	0.779561	0.958986	0.967715
A930001C03Rik	7.06611	0.0176542	0.225351	0.717366	0.946881	0.956786
A930001M01Rik	1.49738	-0.00877676	0.228996	0.660989		0.944395
A930002H24Rik	2.83376	-0.00147901	0.227194	0.961431	0.994168	0.995075
A930003O13Rik	2.8914	0.0649332	0.240438	0.0917056	0.493358	0.539992
A930004D18Rik	377.881	-0.340134	0.302618	0.0388664	0.32174	0.359518
A930004J17Rik	148.301	0.0260476	0.228831	0.490562	0.872831	0.891707
A930005G22Rik	1.16487	0.00411654	0.229271	0.789024		0.969384
A930005H10Rik	91.0706	0.0500056	0.216033	0.567745	0.902	0.918581
A930006K02Rik	16.745	0.0449248	0.220521	0.558848	0.898735	0.915925
A930006L05Rik	1.51847	0.0337134	0.233018	0.0549852		0.426772
A930007I19Rik	29.3172	0.107335	0.23637	0.266213	0.743224	0.775989
A930012L18Rik	9.63172	-0.0193424	0.228912	0.524059	0.885721	0.90313
A930012O16Rik	4.01247	-0.0538053	0.233462	0.271589	0.747852	0.780181
A930015D03Rik	2.69281	-0.00219218	0.228908	0.905867	0.986168	0.989392
A930016O22Rik	5.63434	0.0532347	0.23195	0.32174	0.790014	0.816348
A930017K11Rik	7.52322	0.0116114	0.226366	0.775222	0.958087	0.967131
A930017M01Rik	44.1419	-0.0755083	0.232664	0.314567	0.784511	0.811466
A930019D19Rik	1.04698	0.0226709	0.231061	0.170155		0.67716
A930024E05Rik	49.7916	0.258152	0.337635	0.0650768	0.418988	0.463504
A930029G22Rik	12.0939	-0.00270348	0.22204	0.959766	0.994168	0.995075
A930033H14Rik	34.073	-0.036662	0.223889	0.563121	0.900047	0.916992
A930035D04Rik	8.6419	0.0248166	0.225458	0.633182	0.92361	0.936476
A930037H05Rik	125.567	0.0709652	0.212411	0.481299	0.869168	0.888529
A930041C12Rik	3.4715	-0.0151929	0.229219	0.523769	0.885564	0.903062
AA386476	14.3779	0.0420295	0.229841	0.392816	0.833921	0.856086
AA413626	3.08957	0.0154339	0.229294	0.514927	0.882458	0.900731
AA414768	25.7484	0.0135864	0.223043	0.805312	0.96594	0.973265
AA465934	21.0666	0.0601243	0.223441	0.456419	0.86022	0.879623
AA467197	15.2178	-0.035815	0.22846	0.454773	0.859646	0.879262
AA474408	14.4904	0.0630989	0.226595	0.412778	0.842749	0.864078
AA543186	3.86315	-0.0102616	0.225332	0.817689	0.968019	0.974704
AA914427	11.0766	-0.0240676	0.218386	0.735999	0.951663	0.961539
AA986860	18.1391	-0.123844	0.254807	0.164446	0.629015	0.670066
AB124611	47.9603	0.139983	0.278536	0.0732383	0.445186	0.489651
AC061963.1	2.72995	-0.0701483	0.244296	0.0268574	0.262804	0.295109
AC073683.1	1.6246	0.0288821	0.231669	0.142949		0.637078
AC078895.2	3.43936	-0.0288227	0.229986	0.383671	0.830269	0.852077
AC079441.1	6.23953	0.039042	0.226214	0.510443	0.880409	0.898168
AC087802.5	0.916936	0.00927263	0.22936	0.593949		0.927255
AC087898.2	4.23538	0.0104201	0.226869	0.782586	0.95935	0.967846
AC097366.1	19.3033	0.0158801	0.224342	0.761206	0.956108	0.964958
AC098838.1	11.6088	-0.0148498	0.226569	0.716191	0.946358	0.95624
AC098880.1	9.0898	0.0282748	0.224348	0.625472	0.921434	0.934463
AC098880.2	149.631	0.0484105	0.218808	0.558358	0.898735	0.915919
AC110166.2	3.03545	-0.0236482	0.227606	0.566732	0.901088	0.917794
AC110241.2	11.5158	0.0363726	0.224439	0.562485	0.900047	0.916992
AC110534.5	347.594	-0.017004	0.186956	0.873896	0.980124	0.98459
AC110573.1	17.1439	-0.0417808	0.229615	0.397472	0.836532	0.858557
AC112949.1	13.7378	0.0558507	0.225759	0.444661	0.854945	0.87509
AC113006.1	10.1126	0.0102465	0.225232	0.824417	0.968685	0.974946
AC113595.1	5.72947	0.0210781	0.229637	0.424924	0.847638	0.868677
AC114585.1	20.8085	2.39883	1.02727	0.000558974	0.0185505	0.0210072
AC114990.2	6.1594	0.0178938	0.226508	0.677312	0.937221	0.947984
AC115954.1	1.30065	0.0113619	0.230043	0.266955		0.776033
AC118542.1	1.21685	0.0191659	0.23062	0.229685		0.744002
AC119957.1	1.65896	-0.00912084	0.22858	0.711845		0.954973
AC121795.2	10.3835	-0.0380797	0.225867	0.519511	0.883522	0.901504
AC122217.1	1.3636	0.0103486	0.228964	0.644898		0.93986
AC122217.3	1.17269	0.00332507	0.228283	0.900916		0.988652
AC122335.1	9.32593	0.0380658	0.227295	0.488133	0.871654	0.890574
AC122413.1	2.76552	-0.0249658	0.229228	0.454289	0.859506	0.879262
AC122413.2	2.13408	-0.0182133	0.230692	0.0999913		0.559807
AC122487.1	6.8669	0.00327469	0.225119	0.9446	0.990354	0.991492
AC122821.1	4.73631	0.0154385	0.227132	0.694511	0.940059	0.950235
AC123873.1	3.77382	-0.0163116	0.229979	0.57333	0.904575	0.920644
AC123956.1	2.73852	-0.016798	0.226914	0.676114	0.936949	0.947984
AC124237.1	27.1005	0.00661522	0.221873	0.913334	0.986427	0.989589
AC124484.1	11.6558	-0.0256865	0.229814	0.402996	0.838616	0.860493
AC124681.1	1.60204	-0.0128281	0.22926	0.545488		0.911853
AC124681.2	3.86915	0.0214124	0.228755	0.520769	0.883968	0.901969
AC125141.1	32.2207	0.0545956	0.228429	0.408426	0.840824	0.862462
AC125141.3	6.11846	0.0323914	0.228966	0.448977	0.856911	0.876556
AC125396.2	3.2299	0.041347	0.23288	0.213983	0.692894	0.729832
AC126040.2	4.6965	0.0377455	0.233977	0.0298825	0.278633	0.312697
AC126055.1	19.4561	0.0826742	0.241976	0.191444	0.667503	0.706227
AC126280.1	3.70944	0.0288989	0.227919	0.51512	0.882458	0.900731
AC126457.1	164.224	0.121638	0.227913	0.274293	0.749159	0.781619
AC126937.1	5.06935	-0.00959044	0.225641	0.822027	0.968272	0.97484
AC126937.2	39.6092	0.0940777	0.23586	0.278312	0.752905	0.784634
AC126937.3	28.5231	-0.0386012	0.209078	0.675955	0.936939	0.947984
AC127341.3	16.091	-0.0396633	0.225098	0.524177	0.885721	0.90313
AC127341.5	7.44513	0.0300029	0.229194	0.445365	0.855076	0.875199
AC129214.1	1.54266	0.0102231	0.229597	0.803129		0.973223
AC129214.2	1.95658	-0.00684601	0.228116	0.803907		0.973261
AC129328.1	280.659	-0.000232295	0.187076	0.995772	0.999374	0.999523
AC129574.2	2.96771	0.00787747	0.22741	0.815539	0.967535	0.974469
AC130815.1	6.93502	0.0381885	0.229915	0.397082	0.836189	0.858158
AC130815.2	13.1828	0.0333183	0.228546	0.465907	0.863711	0.883243
AC131339.2	250.747	0.252488	0.263069	0.0827309	0.471418	0.517266
AC131800.1	4.08068	0.0224143	0.227443	0.586761	0.909261	0.92525
AC132099.1	1.25771	0.0110761	0.229806	0.375464		0.848282
AC132444.1	3.45459	0.0711802	0.243399	0.0483812	0.359661	0.400217
AC132444.6	27.1832	0.128199	0.264414	0.118764	0.551873	0.597617
AC132460.1	1.99489	0.0095034	0.228808	0.689584		0.949116
AC132460.3	7.13117	-0.0106373	0.225668	0.805477	0.96594	0.973265
AC133103.2	1.11122	0.0056602	0.229605	0.871524		0.984297
AC133487.1	1.11454	0.0197505	0.230714	0.201456		0.716823
AC133488.1	32.6682	0.0606403	0.232351	0.323921	0.790964	0.817143
AC133498.1	1.16688	-0.00805186	0.22955	0.542774		0.91107
AC134468.1	10.0505	0.0124648	0.230164	0.0614793	0.407341	0.4511
AC134560.3	19.3783	-0.0228249	0.218307	0.748612	0.953409	0.963001
AC135964.1	6.95159	0.0136876	0.225786	0.760744	0.956108	0.964958
AC139131.1	55.0579	0.149063	0.260312	0.16003	0.62159	0.662599
AC139579.1	1.46762	-0.0105538	0.230018	0.218384		0.733688
AC140186.1	2.20562	-0.005401	0.228	0.846039		0.979164
AC140278.1	21.9006	-0.0108178	0.22055	0.861602	0.977099	0.982402
AC144408.3	1.70599	0.0158092	0.229157	0.527336		0.904295
AC149090.1	7589.81	-0.0252306	0.186951	0.810291	0.96629	0.973433
AC151284.1	7.16549	0.0230719	0.226507	0.620652	0.921054	0.934067
AC151284.2	11.3007	0.0609392	0.232377	0.323669	0.790964	0.817143
AC153140.1	3.08919	-0.0198631	0.226592	0.645547	0.927567	0.93986
AC154187.1	18.8447	0.0695746	0.230875	0.346622	0.808673	0.833238
AC154187.2	1813.66	-0.188615	0.199435	0.15145	0.607674	0.650453
AC154187.3	1.27862	0.0360708	0.233326	0.0760018		0.498104
AC154200.1	10.2376	-0.0376643	0.224701	0.543353	0.893916	0.91107
AC154232.2	37.4435	0.0399094	0.224058	0.547639	0.895336	0.912541
AC154306.1	6.2424	-0.00458826	0.22584	0.908384	0.986168	0.989392
AC154378.1	43.3985	0.0324631	0.222601	0.621473	0.921054	0.934067
AC154486.2	3.92868	-0.0228818	0.226731	0.608644	0.917525	0.931231
AC154486.3	33.3209	-0.101712	0.219504	0.343046	0.806093	0.830503
AC154546.2	1.11922	-0.0113314	0.229574	0.495061		0.892991
AC154568.1	1.84026	0.0244762	0.230356	0.330159		0.821178
AC154654.1	1.24261	-0.0189433	0.229993	0.360213		0.839894
AC154667.1	5.55758	0.0421337	0.23252	0.255392	0.734033	0.767328
AC154683.1	6.09583	0.191853	0.369502	0.000190348	0.00801887	0.00908082
AC154760.1	36.5928	0.00477007	0.207628	0.960125	0.994168	0.995075
AC154763.2	1.60303	0.00674478	0.227622	0.826621		0.97542
AC154766.4	25.8036	0.032651	0.220746	0.642251	0.926356	0.938775
AC154806.1	1.45394	0.00064583	0.228869	0.978887		0.998017
AC154912.2	1.91695	-0.0235793	0.229844	0.395031		0.857407
AC154912.3	1.26798	0.0184227	0.229904	0.383834		0.852077
AC154912.5	4.91451	-0.0706293	0.240757	0.140232	0.589534	0.633726
AC158605.1	1.95264	-0.000499502	0.227148	0.988233		0.998494
AC159200.1	473.129	-0.557861	0.249999	0.00251605	0.0571365	0.0647032
AC160336.1	3046.88	-0.197939	0.320583	0.0665324	0.423227	0.467538
AC160637.1	1423.04	0.0489629	0.220792	0.552951	0.89719	0.914363
AC160759.1	5.27193	-0.000929933	0.221862	0.985466	0.997591	0.998046
AC160993.2	1.1887	0.00320752	0.228292	0.902908		0.989248
AC161376.2	5.01744	-0.0374498	0.226337	0.511068	0.880529	0.898346
AC161605.4	1.35865	0.0235122	0.230641	0.266172		0.775989
AC161607.1	21.2924	0.135641	0.276006	0.0715629	0.439482	0.48339
AC163032.1	53.7508	-0.0475228	0.202196	0.640929	0.925944	0.938521
AC163633.1	7.37251	-0.0390726	0.232604	0.212538	0.691469	0.728557
AC163633.2	1.42584	-0.0201337	0.229697	0.41934		0.866596
AC163720.3	6.90333	0.0193676	0.224712	0.7081	0.943478	0.954019
AC164314.1	3.23225	0.0374301	0.234025	0.0171238	0.204479	0.230517
AC164314.2	2.99385	0.0391682	0.234467	0.0145943	0.187185	0.211097
AC164424.1	7.54659	-0.0636948	0.231996	0.327295	0.793761	0.819432
AC164431.1	1.5586	-0.0335728	0.232239	0.152541		0.65246
AC165151.1	7.22473	-0.00326595	0.222404	0.950646	0.992415	0.993553
AC165271.1	8.63169	-0.0641512	0.232783	0.313003	0.783704	0.8109
AC165953.1	12.4414	-0.0650088	0.229134	0.372383	0.824801	0.847395
AC165953.2	189.457	-0.12018	0.188345	0.324813	0.791899	0.817619
AC165960.2	1.22806	-0.00163955	0.22874	0.919698		0.990092
AC165961.3	12.6031	-0.0221806	0.224382	0.678171	0.937221	0.947984
AC166110.3	9.71624	0.0262355	0.22434	0.640879	0.925944	0.938521
AC166114.1	1.799	0.0224278	0.229795	0.410168		0.86318
AC166341.1	3.92331	-0.00413683	0.226742	0.905417	0.986168	0.989392
AC167363.2	2.44916	0.00630441	0.228519	0.799712		0.972257
AC169509.1	4.93303	0.00022044	0.226081	0.996936	0.999515	0.999672
AC170998.1	3.47121	-0.0110098	0.227389	0.748096	0.953409	0.963001
AC173344.1	97.4674	0.0852041	0.207542	0.43737	0.852018	0.872388
AC174678.1	97.6555	1.32633	0.362792	1.28836e-05	0.000926158	0.00104881
AC174800.1	3.96759	0.00330664	0.228315	0.916822	0.986779	0.9898
AC183097.1	1.75531	0.00387059	0.22908	0.849386		0.980062
AC183097.2	19.2421	0.04681	0.23518	0.119046	0.552229	0.597833
AC238676.1	1.12363	0.0194203	0.230546	0.292218		0.795241
AC242269.1	3.3173	0.0172158	0.229385	0.487848	0.871376	0.890255
AC242683.1	3.80395	-0.0117033	0.227345	0.737458	0.95167	0.961539
AF067061	94.8564	-0.00940295	0.219568	0.882011	0.98138	0.98557
AF366264	3.74139	0.030573	0.228587	0.475695	0.867831	0.88703
AI182371	6.76923	0.0163585	0.226073	0.711197	0.944532	0.954562
AI413582	189.68	-0.0894546	0.201594	0.428199	0.848686	0.869566
AI427809	95.0008	0.831627	0.706778	0.00674353	0.115207	0.130464
AI429214	10.528	0.0164207	0.226455	0.701183	0.941139	0.951439
AI464131	1071.12	-0.102506	0.18995	0.390344	0.832935	0.854927
AI467606	23.9048	0.106991	0.260785	0.0550733	0.384743	0.426823
AI480526	122.817	0.070224	0.202137	0.518891	0.883455	0.901485
AI481877	1.2864	0.00106735	0.228787	0.977089		0.998017
AI504432	9.88799	0.0185929	0.22831	0.583042	0.908276	0.924025
AI506816	12449	-0.0123393	0.161141	0.927261	0.989403	0.990854
AI597479	705.552	-0.0346959	0.179565	0.756734	0.954604	0.963894
AI606181	188.577	-0.0248938	0.181032	0.823576	0.968685	0.974946
AI606473	1.52657	-0.0225019	0.230017	0.370036		0.845881
AI661453	6.07501	-0.00772535	0.223199	0.881052	0.98127	0.985518
AI662270	1821.82	-0.0320256	0.174878	0.778925	0.958986	0.967715
AI837181	634.973	-0.0996149	0.20122	0.390251	0.832935	0.854927
AI838599	30.0348	-0.0866251	0.246499	0.128924	0.56838	0.613092
AI839979	17.7196	-0.019441	0.217777	0.784375	0.959702	0.968178
AI854703	2.15152	0.0474645	0.235163	0.101068		0.562446
AI987944	197.135	-0.0246511	0.167538	0.829037	0.970021	0.97621
AL589692.1	3.08099	0.00275081	0.228014	0.919385	0.987353	0.990092
AL731706.1	288.381	-0.112096	0.238131	0.249827	0.727511	0.761599
AL732309.1	185.165	0.0845317	0.193992	0.464862	0.863711	0.883243
AL732506.1	5.04605	-0.00108504	0.229646	0.920335	0.987599	0.990151
AL805899.1	458.318	0.772475	0.282435	0.000421319	0.0148627	0.016831
AL805899.2	12.9928	0.157818	0.303037	0.0288873	0.273854	0.307442
AU015836	1.77307	-0.019981	0.23029	0.298185		0.800073
AU018091	2.19552	-0.0383171	0.233355	0.111506		0.583977
AU020206	1188.56	0.328412	0.16629	0.0128475	0.172717	0.195023
AU021092	11.8028	0.0425655	0.230356	0.373947	0.825794	0.848282
AU022252	902.98	0.0460309	0.185207	0.686104	0.938493	0.949116
AU022751	0.971843	0.0104087	0.229958	0.336485		0.826148
AU022754	1.28461	0.0147696	0.230278	0.223286		0.739532
AU022793	7.54667	-0.024615	0.226055	0.613352	0.918344	0.931959
AU040320	784.413	-0.169326	0.215703	0.188501	0.663199	0.702617
AU041133	46.976	0.122674	0.224474	0.280962	0.75477	0.786404
AV026068	3050.35	0.0610803	0.224398	0.445644	0.855076	0.875199
AV039307	7.63744	0.0473589	0.234357	0.181818	0.654338	0.694124
AV099323	17.1085	-0.0528368	0.21736	0.539376	0.892396	0.909813
AV356131	13.2431	0.0264636	0.223786	0.650555	0.929903	0.941971
AW011738	20.4011	-0.0248977	0.210637	0.773294	0.958018	0.967108
AW046200	19.5222	0.0381136	0.2214	0.594151	0.911821	0.927262
AW047730	6.21573	-0.0531153	0.234223	0.239352	0.716569	0.751722
AW112010	48.0448	0.0412977	0.222167	0.564296	0.900545	0.917469
AW121686	4.42086	0.017264	0.225869	0.707534	0.943157	0.953751
AW146154	135.629	0.0951086	0.183586	0.426586	0.848081	0.869084
AW209491	193.858	0.00447734	0.182749	0.973637	0.997429	0.997615
AW495222	2.4921	0.0167778	0.229423	0.483637		0.889245
AW549877	948.568	0.112981	0.22126	0.311547	0.782377	0.809955
AW551984	4.39141	0.0335635	0.229361	0.424597	0.847638	0.868677
AW554918	330.487	-0.0741284	0.191197	0.517747	0.883137	0.901289
AW822073	1.56095	-0.0130853	0.229694	0.450675		0.877579
AY074887	3.03921	-0.0142477	0.227177	0.701829	0.941297	0.951681
AY512931	15.5451	-0.08365	0.25234	0.00219794	0.0516906	0.0585361
Aaas	1625.38	-0.123535	0.167648	0.319369	0.787757	0.814301
Aacs	1259.25	-0.639762	0.20881	0.000200988	0.00834891	0.00945456
Aaed1	562.775	0.0354911	0.181339	0.754731	0.954124	0.963399
Aagab	594.422	0.0862597	0.166873	0.466616	0.864058	0.883572
Aak1	1315.33	0.0188012	0.211517	0.828011	0.969334	0.975669
Aamdc	212.956	-0.0168373	0.207571	0.85132	0.974413	0.980062
Aamp	4547.77	-0.0527668	0.211951	0.573253	0.904531	0.920644
Aanat	11.1937	2.05761	1.03469	0.00138577	0.0370174	0.0419196
Aar2	895.037	-0.0447379	0.144275	0.689793	0.939011	0.949116
Aard	3.25456	0.0363924	0.233041	0.127669	0.566557	0.611399
Aars	4412.31	0.0437431	0.157706	0.712259	0.94523	0.9552
Aars2	772.624	-0.0177033	0.130743	0.864156	0.977833	0.982939
Aarsd1	1073.57	-0.150358	0.259735	0.168209	0.633467	0.674369
Aasdh	300.412	0.0932369	0.226656	0.33913	0.804106	0.828742
Aasdhppt	532.296	-0.0344915	0.141993	0.756235	0.954604	0.963894
Aatf	1404.38	-0.0639208	0.215175	0.502516	0.87771	0.896322
Aatk	937.291	0.319718	0.280906	0.0453817	0.348658	0.389182
Abat	25.6309	0.0537	0.230149	0.373683	0.825568	0.848206
Abca1	1195.94	0.539631	0.609185	0.0151519	0.190273	0.214597
Abca16	1.48979	-0.0129033	0.229844	0.370778		0.846221
Abca17	3.2797	-0.0247897	0.227391	0.565946	0.900885	0.917723
Abca2	2063.42	-0.124017	0.22121	0.277435	0.751879	0.783694
Abca3	1587.48	-0.000928137	0.180752	0.993988	0.999093	0.999263
Abca4	29.1046	0.0378868	0.220573	0.605967	0.916764	0.930749
Abca5	268.904	0.107907	0.232032	0.282668	0.756574	0.787871
Abca6	69.3754	0.236798	0.436882	0.00834909	0.132588	0.150147
Abca7	355.909	0.111885	0.218995	0.319982	0.788082	0.814632
Abca8a	35.4775	3.65509	1.02469	1.30775e-05	0.000933353	0.00105696
Abca8b	129.022	1.20855	0.506926	0.000667079	0.021297	0.0241174
Abca9	150.169	0.123126	0.275682	0.0209928	0.230022	0.258799
Abcb10	860.533	-0.00715205	0.153084	0.948395	0.991726	0.992927
Abcb1a	56.2493	2.39571	0.779041	7.18757e-05	0.00362022	0.00409966
Abcb1b	504.405	0.115601	0.230367	0.281597	0.755708	0.787426
Abcb4	32.6306	0.0500515	0.217706	0.555961	0.898261	0.915441
Abcb6	1129.3	-0.188912	0.259798	0.13997	0.588836	0.633101
Abcb7	1106.29	-0.125668	0.186094	0.306301	0.77722	0.805482
Abcb8	835.446	-0.0474186	0.218257	0.55914	0.898757	0.915987
Abcb9	20.5124	0.0376386	0.226304	0.514711	0.882458	0.900731
Abcc1	1963.53	-0.0549235	0.211429	0.583836	0.908321	0.924086
Abcc10	215.406	0.132514	0.243407	0.214979	0.693906	0.73072
Abcc3	125.265	0.147336	0.287612	0.0549278	0.384307	0.426485
Abcc4	877.475	0.105302	0.209604	0.35924	0.815542	0.839894
Abcc5	1361.35	0.362681	0.29504	0.0322667	0.289019	0.324154
Abcc6	27.9491	0.297738	0.478193	0.0282882	0.270236	0.303359
Abcc8	5.32606	3.85989	1.87347	0.00116104	0.0324686	0.0367685
Abcc9	132.522	0.0399339	0.204572	0.687524	0.938729	0.949116
Abcd1	453.122	-0.0138638	0.2031	0.881178	0.98127	0.985518
Abcd2	124.477	1.68295	0.453362	8.96557e-06	0.000708242	0.000802035
Abcd3	1135.92	0.0399379	0.138668	0.719358	0.946984	0.956915
Abcd4	252.403	0.0735485	0.163076	0.532317	0.889476	0.906821
Abce1	4067.26	-0.012337	0.170871	0.911387	0.986216	0.989392
Abcf1	4642.39	-0.101718	0.164395	0.381226	0.829304	0.851039
Abcf2	3443.2	-0.0380349	0.143208	0.73079	0.95017	0.960064
Abcf3	1329.27	-0.053378	0.18927	0.627994	0.922255	0.935323
Abcg1	214.389	0.135867	0.272244	0.0949039	0.500799	0.547128
Abcg2	789.507	-0.071775	0.133619	0.509339	0.880192	0.898168
Abcg3	64.5328	1.70577	0.689404	0.000437313	0.0153391	0.0173705
Abcg4	36.823	-0.08373	0.225789	0.36231	0.816878	0.840953
Abcg5	3.21025	0.0652394	0.240535	0.0948631	0.500765	0.547086
Abcg8	1.42429	0.0239246	0.231266	0.135473		0.623403
Abhd1	19.7069	0.142147	0.269098	0.123494	0.560397	0.605799
Abhd10	362.112	-0.0123468	0.17114	0.911888	0.986265	0.989455
Abhd11	900.18	-0.0737197	0.189224	0.519077	0.883455	0.901485
Abhd11os	9.49987	0.0725217	0.233831	0.300208	0.773105	0.802485
Abhd12	1095.07	-0.0316612	0.173017	0.780006	0.95899	0.967715
Abhd13	2179.08	-1.13186	0.356107	7.31847e-05	0.00365627	0.00414047
Abhd14a	550.07	-0.0112768	0.171595	0.919743	0.987535	0.990092
Abhd14b	189.627	-0.0353884	0.205287	0.707372	0.943145	0.953717
Abhd15	17.8895	0.0184088	0.224735	0.720575	0.947052	0.956915
Abhd16a	702.406	0.0717822	0.204435	0.505454	0.878379	0.896895
Abhd16b	2.69315	0.0101417	0.227082	0.779523	0.958986	0.967715
Abhd17a	1810.04	-0.0643868	0.217697	0.486347	0.87107	0.889844
Abhd17b	595.083	-0.137459	0.155368	0.246169	0.724706	0.759029
Abhd17c	1311.54	0.0461813	0.166429	0.69309	0.939648	0.949817
Abhd18	223.592	-0.0161615	0.183117	0.88407	0.982093	0.986263
Abhd2	1117.46	0.01742	0.146721	0.904384	0.986095	0.989392
Abhd3	63.2544	-0.0470769	0.207938	0.625173	0.921429	0.934454
Abhd4	751.054	-0.0289366	0.197707	0.774008	0.958018	0.967108
Abhd5	318.584	-0.113732	0.159494	0.337654	0.802563	0.827357
Abhd6	288.261	0.219295	0.262425	0.109655	0.532891	0.578684
Abhd8	2317.19	-0.177001	0.255033	0.148159	0.600992	0.644516
Abi1	1206.38	0.0307889	0.169314	0.79021	0.961241	0.969502
Abi2	1420.36	-0.126831	0.157256	0.284965	0.758614	0.789506
Abi3	140.502	0.0965541	0.234029	0.289946	0.762537	0.79281
Abi3bp	8.7493	3.04127	1.87961	0.00272694	0.060388	0.0683853
Abl1	4856.95	-0.0713709	0.198457	0.559806	0.8989	0.915988
Abl2	1970.23	0.0916775	0.211709	0.405295	0.839521	0.861325
Ablim1	661.428	0.186537	0.294826	0.096893	0.50542	0.551802
Ablim2	73.1277	0.172082	0.29061	0.0941011	0.499467	0.545563
Ablim3	21.042	1.6707	0.608749	0.000246664	0.00980556	0.0111041
Abr	1536.77	0.0546635	0.197413	0.614648	0.918344	0.931959
Abracl	878.871	-0.234347	0.336445	0.0651165	0.418988	0.463504
Abraxas1	248.003	0.0496836	0.191526	0.649513	0.929383	0.941482
Abraxas2	632.247	0.00402182	0.148187	0.970564	0.997358	0.997563
Abt1	466.869	-0.0521701	0.197696	0.622447	0.921054	0.934067
Abtb1	320.881	0.559923	0.268623	0.00354221	0.0733233	0.0830337
Abtb2	504.531	0.0127386	0.188157	0.90928	0.986216	0.989392
Acaa1a	1427.43	-0.0995202	0.221587	0.341516	0.80481	0.829442
Acaa2	1787.36	-0.212866	0.277239	0.103404	0.520061	0.565844
Acaca	2964.99	-0.0111109	0.201663	0.892149	0.984197	0.988549
Acacb	326.41	-0.0175409	0.196345	0.863978	0.977833	0.982939
Acad10	178.355	-0.00075259	0.198948	0.983467	0.997429	0.998017
Acad11	421.112	0.0595804	0.185248	0.603	0.915581	0.930101
Acad12	139.872	0.0352582	0.194914	0.741285	0.951705	0.961539
Acad8	626.779	-0.116543	0.187692	0.335419	0.800519	0.825437
Acad9	1828.75	0.0319481	0.153402	0.77544	0.958087	0.967131
Acadl	856.419	-0.827253	0.369811	0.00135136	0.036467	0.0412963
Acadm	1314.48	-0.0191967	0.169051	0.863766	0.977833	0.982939
Acads	2205.6	-0.405175	0.268953	0.0186651	0.214168	0.241183
Acadsb	905.041	-0.0736879	0.183342	0.512877	0.881261	0.899342
Acadvl	1943	-0.131626	0.238394	0.239457	0.716569	0.751722
Acan	1.38216	0.0148424	0.229505	0.474653		0.886304
Acap1	34.8622	0.0127016	0.215646	0.868126	0.978673	0.983804
Acap2	1498.09	-0.0454299	0.198816	0.660453	0.932799	0.944284
Acap3	1056.38	0.0227945	0.188979	0.82381	0.968685	0.974946
Acat1	5620	-0.377625	0.155815	0.00325367	0.0692106	0.0783763
Acat2	1881.17	-0.0684248	0.180874	0.550187	0.896486	0.91379
Acat3	23.6995	0.00108338	0.215902	0.991204	0.998382	0.998611
Acbd3	1042.15	-0.200051	0.20588	0.134234	0.577598	0.622175
Acbd4	250.389	-0.0611521	0.195097	0.576555	0.906245	0.922192
Acbd5	762.452	-0.0142831	0.178844	0.896407	0.984805	0.988549
Acbd6	1616.11	-0.116218	0.241051	0.23911	0.716362	0.751433
Acbd7	2.43092	-0.0013068	0.228629	0.952458		0.994261
Accs	272.756	-0.078122	0.194426	0.491608	0.873436	0.892336
Accsl	8.57555	-0.064845	0.236341	0.228988	0.706719	0.743385
Acd	983.884	0.126634	0.146684	0.272318	0.748221	0.78049
Ace	5208.59	-1.40775	0.726282	0.00145708	0.0382587	0.0433253
Acer1	1.66191	-0.00583359	0.22884	0.780743		0.967846
Acer2	104.503	0.084795	0.208138	0.437888	0.852018	0.872388
Acer3	364.261	-0.0605868	0.192549	0.58687	0.909261	0.92525
Ache	20.2646	0.350964	0.534991	0.0270214	0.263028	0.295373
Acin1	5889.04	0.311478	0.180817	0.0232784	0.242833	0.27299
Ackr1	1.55298	0.0318545	0.23267	0.060029		0.446748
Ackr2	7.93232	0.00611303	0.22682	0.874203	0.980124	0.98459
Ackr3	524.708	-0.0583061	0.15512	0.611552	0.918344	0.931959
Ackr4	3.68976	0.0436909	0.234054	0.155674	0.616309	0.658043
Acly	7087.47	-0.119864	0.194905	0.326227	0.793206	0.818991
Aco1	2417.17	-0.140956	0.189747	0.251393	0.730086	0.763664
Aco2	9044.62	-0.129159	0.220306	0.290633	0.763118	0.793404
Acod1	6.91141	-0.0998717	0.257523	0.0449854	0.347237	0.387561
Acot1	5.25164	-0.00168317	0.227375	0.952757	0.993311	0.994261
Acot11	302.389	0.0148899	0.19702	0.887945	0.98331	0.987717
Acot13	340.093	-0.0127468	0.191614	0.900837	0.985269	0.988652
Acot2	191.923	-0.0290154	0.203495	0.762456	0.956538	0.965244
Acot4	8.20451	0.0570969	0.234277	0.261133	0.740145	0.773426
Acot7	2103.58	-0.00797288	0.198608	0.936596	0.989553	0.990854
Acot8	229.041	-0.0505943	0.175515	0.659661	0.932513	0.944166
Acot9	528.497	-0.490634	0.245684	0.00530786	0.096479	0.109256
Acox1	3445.08	0.0397575	0.18682	0.723959	0.948769	0.958427
Acox2	3.07218	-0.0413508	0.2343	0.0809967	0.46755	0.513443
Acox3	553.664	0.145733	0.263697	0.149865	0.603408	0.646561
Acoxl	28.2959	0.126283	0.264256	0.112946	0.541176	0.586834
Acp1	1962.49	-0.218643	0.190562	0.0997337	0.513225	0.559545
Acp2	890.379	0.255609	0.244562	0.0789014	0.460512	0.50616
Acp5	235.988	0.629028	1.69428	0.00977537	0.144674	0.163833
Acp6	854.775	-0.161678	0.165707	0.190642	0.66599	0.704912
Acpp	5.30743	0.090197	0.253411	0.0291537	0.274812	0.308531
Acrbp	153.002	0.0802754	0.223124	0.391712	0.833779	0.855898
Acsbg1	123.098	1.38914	0.456281	0.000100091	0.00473346	0.00536032
Acsf2	1844.43	-0.279484	0.296338	0.0639799	0.415117	0.459291
Acsf3	567.375	0.0494667	0.185344	0.65898	0.932327	0.943961
Acsl1	786.807	0.0770918	0.179144	0.512942	0.881261	0.899342
Acsl3	1275.69	-0.312119	0.170911	0.0186819	0.214228	0.241251
Acsl4	507.858	-0.0428953	0.199768	0.675595	0.936652	0.947871
Acsl5	1649.58	-0.197235	0.162859	0.111213	0.537174	0.58317
Acsl6	266.195	0.927795	0.345364	0.000393038	0.0142178	0.0161007
Acsm3	8.67697	-0.0190814	0.228347	0.570479	0.903242	0.919534
Acss1	64.8869	1.20139	0.489314	0.000576898	0.0190088	0.0215262
Acss2	614.545	-0.212584	0.272849	0.109209	0.532349	0.578168
Acss3	5.93718	-0.00478577	0.22657	0.896231	0.984805	0.988549
Acta1	6.16109	0.00226519	0.225296	0.960469	0.994168	0.995075
Acta2	329.934	1.32274	0.341242	5.36842e-06	0.000481725	0.00054552
Actb	31234.8	-0.0777741	0.183454	0.503766	0.87793	0.896577
Actg1	52302.2	0.0361086	0.178915	0.754323	0.953933	0.963241
Actg2	23.1644	0.0999693	0.234778	0.281225	0.755148	0.786805
Actl10	10.3879	-0.00745533	0.22501	0.867111	0.978271	0.983496
Actl6a	1796.81	-0.0311237	0.183409	0.777692	0.958751	0.96767
Actn1	2721.49	-0.0342856	0.190203	0.753243	0.953645	0.963112
Actn2	8.57947	-0.0157252	0.227771	0.651509	0.930157	0.942005
Actn3	25.4647	0.0957803	0.250148	0.126017	0.563345	0.608517
Actn4	5868.03	0.00359337	0.150347	0.990923	0.998382	0.998611
Actr10	1491.15	-0.0485682	0.203848	0.627477	0.92203	0.93504
Actr1a	2625.53	-0.0515042	0.150344	0.662751	0.933208	0.944746
Actr1b	3227.94	-0.187346	0.16918	0.134683	0.577992	0.622604
Actr2	2987.56	-0.208578	0.185857	0.112949	0.541176	0.586834
Actr3	4029.92	-0.342401	0.186615	0.0150815	0.189777	0.214035
Actr3b	446.353	-0.0573777	0.203103	0.58084	0.907593	0.923424
Actr5	495.515	-0.0229977	0.195792	0.817509	0.968014	0.974704
Actr6	300.937	-0.0148663	0.172096	0.894938	0.984805	0.988549
Actr8	780.385	-0.0139358	0.166237	0.900831	0.985269	0.988652
Actrt3	7.667	-0.0498729	0.229117	0.399037	0.836967	0.859136
Acvr1	437.387	0.0160888	0.183585	0.887143	0.983138	0.987481
Acvr1b	418.807	0.0802928	0.184703	0.494994	0.87437	0.892991
Acvr1c	1.75269	0.00421325	0.229258	0.777289		0.967418
Acvr2a	737.141	0.624174	0.3972	0.00697498	0.116999	0.132493
Acvr2b	290.027	0.217511	0.235408	0.115879	0.547554	0.593226
Acvrl1	304.846	0.0442336	0.207305	0.648678	0.928872	0.940948
Acy1	1048.77	-0.10441	0.208645	0.361549	0.816825	0.840926
Acy3	122.853	-0.132489	0.192484	0.284576	0.758368	0.789418
Acyp1	200.442	-0.05953	0.216389	0.50819	0.879991	0.898114
Acyp2	14.3099	0.0437039	0.227592	0.455576	0.86002	0.879622
Ada	636.798	-0.700486	0.389531	0.00402204	0.0798575	0.0904332
Adal	198.708	-0.0563179	0.203444	0.584061	0.908438	0.924263
Adam10	1961.12	-0.0856549	0.162991	0.465748	0.863711	0.883243
Adam11	97.546	0.109241	0.250356	0.173491	0.640974	0.681367
Adam12	285.065	1.83837	0.327981	1.04757e-09	3.95191e-07	4.47527e-07
Adam15	4213.66	-0.0244889	0.215184	0.751755	0.953409	0.963001
Adam17	1376.72	-0.00827112	0.172523	0.936818	0.989553	0.990854
Adam19	127.578	1.28	0.875679	0.00330111	0.0698981	0.0791549
Adam1a	90.2407	0.154985	0.274952	0.118841	0.551967	0.597731
Adam1b	2.63906	0.0251779	0.23087	0.246128	0.724706	0.759029
Adam2	121.373	-0.0849532	0.210368	0.427702	0.848606	0.869537
Adam21	3.02559	0.00914697	0.228873	0.689278	0.939011	0.949116
Adam22	119.252	0.0398232	0.22317	0.558521	0.898735	0.915919
Adam23	8.67924	0.0761329	0.244288	0.0939063	0.498697	0.545012
Adam28	19.4819	0.0522159	0.213849	0.56914	0.903065	0.919271
Adam33	17.8317	0.119086	0.262628	0.099956	0.513389	0.559759
Adam4	5.53866	-0.0244103	0.22645	0.60298	0.915581	0.930101
Adam5	6.13384	0.157695	0.304606	0.0244352	0.248863	0.279663
Adam8	483.465	0.0512549	0.217396	0.547488	0.895322	0.912509
Adam9	1447.78	-0.0260578	0.186157	0.811507	0.96655	0.973582
Adamdec1	3.62813	0.0354783	0.232324	0.165329	0.629564	0.670692
Adamts1	418.421	-0.00456785	0.201435	0.962226	0.994411	0.995267
Adamts10	1298.03	0.110351	0.178964	0.36085	0.81606	0.840261
Adamts12	30.9709	0.157972	0.290171	0.0738877	0.446636	0.491325
Adamts13	16.4464	0.0163124	0.220067	0.804101	0.965815	0.973261
Adamts14	1507.79	-0.2552	0.159694	0.0419381	0.335982	0.375273
Adamts15	193.051	0.240767	0.317199	0.0757571	0.45217	0.49728
Adamts16	1.96071	0.0102042	0.228408	0.709539		0.954389
Adamts17	17.6566	3.68655	0.747871	6.11384e-08	1.10798e-05	1.25472e-05
Adamts2	526.608	0.162478	0.271567	0.132571	0.574296	0.618747
Adamts20	5.02237	3.9136	1.76641	0.000898746	0.0266666	0.0301981
Adamts4	444.9	-0.25523	0.328047	0.0672625	0.425593	0.470051
Adamts5	86.8757	0.449026	0.510521	0.021539	0.232563	0.261681
Adamts6	89.3652	1.39915	0.596921	0.000672326	0.0213906	0.0242234
Adamts7	195.726	0.0329434	0.198712	0.749714	0.953409	0.963001
Adamts8	284.419	0.504131	0.577468	0.0170526	0.204251	0.230256
Adamts9	30.7947	0.0231009	0.221129	0.724465	0.948826	0.958572
Adamtsl1	22.7253	-0.0537945	0.23287	0.294585	0.767608	0.797847
Adamtsl2	33.3144	0.0311663	0.227951	0.500653	0.87771	0.896322
Adamtsl3	4.45384	0.00106484	0.227876	0.970902	0.997358	0.997563
Adamtsl4	374.798	0.23122	0.210247	0.0952368	0.501597	0.548039
Adamtsl5	625.346	0.0176511	0.158379	0.877619	0.980357	0.984909
Adap1	215.823	0.338093	0.334396	0.0412931	0.332912	0.371811
Adap2	53.5185	0.143496	0.286677	0.0454615	0.348658	0.389182
Adap2os	3.45293	0.0693143	0.244142	0.0160229	0.196668	0.221683
Adar	1311.91	0.094134	0.217653	0.376079	0.826254	0.848282
Adarb1	1434.05	0.00599492	0.160378	0.96128	0.994168	0.995075
Adarb2	7.31351	0.0282603	0.226751	0.560152	0.898925	0.916023
Adat1	443.752	0.267446	0.185026	0.0484179	0.359661	0.400217
Adat2	178.245	0.113777	0.214619	0.323118	0.790746	0.817143
Adat3	134.194	0.0843218	0.223974	0.375781	0.826254	0.848282
Adck1	342.053	-0.198486	0.197761	0.134238	0.577598	0.622175
Adck2	404.364	-0.109045	0.204642	0.352219	0.810582	0.835265
Adck5	616.859	-0.0165476	0.204031	0.862231	0.977273	0.982477
Adcy10	3.78828	-0.0118286	0.228162	0.690991	0.939014	0.949116
Adcy3	1625.12	0.0626804	0.183957	0.587624	0.909583	0.92525
Adcy4	34.7848	0.100005	0.24792	0.171864	0.63791	0.679038
Adcy5	9.96966	-0.0701576	0.235417	0.269217	0.744902	0.777142
Adcy6	2470.81	-0.000104603	0.176148	0.997508	0.999515	0.999672
Adcy7	463.281	0.266717	0.467538	0.0188614	0.215351	0.242522
Adcy9	144.113	0.0421101	0.220792	0.576925	0.906245	0.922192
Adcyap1r1	16.9871	0.081263	0.24842	0.0438778	0.343878	0.383906
Add1	2725.7	-0.123504	0.181988	0.313926	0.784249	0.811466
Add2	183.462	1.68576	0.356386	1.10201e-07	1.9038e-05	2.15592e-05
Add3	1458.6	0.0334763	0.164054	0.771286	0.957648	0.966739
Adgb	16.16	0.185942	0.314538	0.0619797	0.408739	0.452694
Adgra2	3267	0.0454871	0.201722	0.662632	0.933208	0.944746
Adgra3	1198.3	-0.0889242	0.180435	0.446888	0.855389	0.875403
Adgrb2	536.33	0.171156	0.301961	0.0656163	0.420276	0.464978
Adgrd1	27.7156	5.22912	1.36266	7.5573e-06	0.000620874	0.000703098
Adgre1	545.192	0.0733423	0.237388			1
Adgre4	19.4963	0.139804	0.289211	0.0204367	0.227027	0.255404
Adgre5	336.714	0.395277	0.465295	0.0275156	0.265601	0.298283
Adgrf2	1.77122	-0.01309	0.22903	0.580138		0.922951
Adgrf4	41.467	0.113651	0.253219	0.158505	0.618757	0.659809
Adgrf5	239.963	1.43757	0.407894	1.97191e-05	0.00131118	0.00148482
Adgrg1	179.966	0.143426	0.275489	0.0980945	0.509469	0.555559
Adgrg2	2.61041	0.0182883	0.230678	0.101649		0.562591
Adgrg3	8.01645	-0.00867183	0.222907	0.870977	0.979388	0.984149
Adgrg5	7.738	0.0382767	0.232474	0.218027	0.696799	0.733647
Adgrg6	46.764	1.25185	1.0056	0.00421578	0.0827269	0.0936825
Adgrl1	2591.42	0.138014	0.251404	0.187158	0.661243	0.700355
Adgrl2	261.601	0.137371	0.265144	0.133932	0.577598	0.622175
Adgrl4	69.182	0.108498	0.250688	0.169124	0.63441	0.675479
Adgrv1	2.97267	0.0357523	0.232479	0.174378	0.642039	0.682099
Adh1	3.11574	0.0539698	0.238064	0.0458748	0.349519	0.390207
Adh5	3019.5	-0.0808085	0.181314	0.49232	0.873624	0.892504
Adh6b	1.1724	-0.00833364	0.229224	0.639489		0.937951
Adh7	258.772	0.44053	0.32739	0.01839	0.212462	0.239402
Adhfe1	108.129	-0.939894	0.539137	0.00298843	0.0649131	0.0735096
Adi1	778.418	-0.0623296	0.19629	0.565443	0.900723	0.917682
Adipor1	1985.14	-0.209988	0.148943	0.0716532	0.439598	0.483532
Adipor2	1126.44	-0.0195498	0.204485	0.891611	0.983991	0.988485
Adk	1510.76	-0.00697501	0.195944	0.942265	0.989653	0.990981
Adm	173.373	-0.836842	1.13649	0.00747141	0.122764	0.139021
Adm2	56.7568	0.090958	0.244346	0.185859	0.659734	0.6988
Adnp	3224.09	-0.0198414	0.220072	0.759316	0.955198	0.964242
Adnp2	1194.5	-0.436415	0.294725	0.0159312	0.19598	0.220905
Ado	1021.3	0.0790524	0.14289	0.484938	0.870348	0.889473
Adora1	23.8689	0.0273705	0.225604	0.606119	0.916764	0.930749
Adora2a	23.2963	0.00776796	0.223274	0.888735	0.983364	0.987772
Adora2b	10.3842	0.0142137	0.227771	0.679535	0.937221	0.947984
Adora3	8.01042	0.0546695	0.234089	0.254423	0.733128	0.766309
Adpgk	819.036	0.0326719	0.158162	0.779138	0.958986	0.967715
Adprh	1651.42	-0.222673	0.202574	0.100036	0.513591	0.559841
Adprhl1	13.8626	2.41567	2.06164	0.00310913	0.0666731	0.0755027
Adprhl2	1216.63	-0.152664	0.237008	0.218276	0.697082	0.733688
Adprm	157.955	0.0909076	0.189677	0.441575	0.853584	0.873965
Adra1b	1.59695	0.0187719	0.230405	0.350339		0.834879
Adra1d	1.23977	0.0273343	0.231772	0.110437		0.580355
Adra2a	27.181	0.0521955	0.220869	0.515688	0.882504	0.900731
Adra2b	8.53946	3.01311	1.32671	0.000847967	0.0254459	0.0288157
Adrb1	3.56611	0.0125366	0.227341	0.725417	0.948984	0.958713
Adrb2	14.8174	0.102947	0.257392	0.0688624	0.428988	0.473058
Adrb3	2.58311	0.0194756	0.2296	0.429025		0.869566
Adrm1	2819.97	-0.0640524	0.210456	0.519281	0.883522	0.901485
Adsl	3278.9	-0.296576	0.213861	0.038789	0.321676	0.359438
Adss	1754.69	-0.260774	0.166773	0.0421013	0.336499	0.375864
Adssl1	69.3102	0.0238727	0.213183	0.774573	0.958045	0.967131
Aebp1	4034.14	-0.514066	0.286856	0.00738392	0.121542	0.137638
Aebp2	3925.41	-0.0577703	0.162415	0.647916	0.928366	0.940501
Aen	678.641	0.0142285	0.149691	0.902727	0.985933	0.989205
Aes	5938.25	-0.465651	0.308566	0.0131547	0.17586	0.198575
Afap1	675.662	0.00264395	0.124529	0.981252	0.997429	0.998017
Afap1l1	54.1996	0.356154	0.454616	0.0326324	0.290996	0.326384
Afap1l2	138.765	-0.00780047	0.211075	0.923524	0.988745	0.990854
Afdn	2125.3	0.132848	0.18354	0.281013	0.754771	0.786404
Aff1	1105.29	0.0285892	0.196139	0.769673	0.957614	0.966698
Aff3	1437.78	-0.450446	0.271462	0.0112366	0.159631	0.180633
Aff4	3344.05	0.0177308	0.191353	0.871373	0.979624	0.984297
Afg1l	150.13	-0.0380746	0.206394	0.688951	0.938971	0.949116
Afg3l1	1807.66	-0.0245694	0.180274	0.824277	0.968685	0.974946
Afg3l2	3799.32	-0.705117	0.28612	0.000978753	0.0284469	0.0322142
Afmid	238.754	-0.0448097	0.213004	0.613148	0.918344	0.931959
Afp	3.43994	0.0333851	0.23224	0.161331	0.624499	0.665406
Aftph	956.916	-0.124671	0.180567	0.308911	0.77921	0.806997
Aga	374.297	-0.110544	0.183874	0.361925	0.816878	0.840953
Agap1	1395.44	-0.104097	0.198273	0.381537	0.829304	0.851071
Agap2	273.959	-0.00136925	0.210228	0.985038	0.997591	0.998046
Agap3	2244.4	0.0629007	0.177075	0.66777	0.934294	0.945867
Agbl2	94.4327	-0.597785	0.442047	0.00970965	0.144163	0.163255
Agbl3	85.2841	1.06008	0.459801	0.000908896	0.0268542	0.0304106
Agbl5	435.122	0.00177949	0.195248	0.999542	0.999923	0.999893
Ager	49.677	-0.340093	0.578149	0.021391	0.23205	0.261095
Agfg1	2348.15	-0.0629865	0.159085	0.586822	0.909261	0.92525
Agfg2	524.608	-0.305679	0.213019	0.0380333	0.317689	0.355108
Aggf1	1261.75	0.133183	0.162793	0.270329	0.74616	0.778377
Agk	928.137	0.0973642	0.176903	0.418956	0.84558	0.866596
Agl	1085.07	-0.0775051	0.190238	0.463494	0.863142	0.882594
Agmat	1.78527	-0.0153137	0.22952	0.470285		0.884351
Agmo	6.89264	-0.0189594	0.227374	0.626836	0.921792	0.934905
Ago1	2185.65	0.110096	0.226461	0.30407	0.775103	0.803525
Ago2	3906.62	0.0601243	0.216442	0.500356	0.877688	0.896322
Ago3	1084.99	0.0668009	0.218734	0.481275	0.869168	0.888529
Ago4	14.5576	0.0979464	0.252363	0.105144	0.523645	0.569812
Agpat1	1251.05	-0.156067	0.150778	0.180091	0.651338	0.691208
Agpat2	269.405	0.00590349	0.205808	0.976004	0.997429	0.997868
Agpat3	2185.82	-0.058596	0.153731	0.606085	0.916764	0.930749
Agpat4	515.823	-0.0899517	0.194709	0.432962	0.849402	0.869823
Agpat5	3018.34	-0.117633	0.232453	0.257318	0.736351	0.769724
Agps	1748.06	0.0322405	0.187191	0.774302	0.958018	0.967108
Agr2	1.87486	-0.000994809	0.22965	0.941024		0.990854
Agrn	2665.08	-0.075124	0.170157	0.531511	0.888925	0.906294
Agrp	1.69041	-0.00912055	0.228114	0.747374		0.963001
Agt	34.6099	-0.0591099	0.224448	0.446579	0.855389	0.875403
Agtpbp1	395.376	0.197047	0.293233	0.101549	0.516965	0.562591
Agtr1a	58.8419	1.59921	0.555043	0.000151937	0.00665533	0.00753671
Agtr2	28.044	-0.11333	0.273786	6.90497e-05	0.00352592	0.00399286
Agtrap	519.262	-0.197431	0.25581	0.131672	0.573275	0.617815
Ahctf1	3405.44	-0.0507938	0.175571	0.658155	0.931939	0.943556
Ahcy	7231.96	-0.184497	0.164891	0.135891	0.57961	0.624126
Ahcyl1	3980.87	0.0397184	0.171354	0.71665	0.946572	0.956493
Ahcyl2	720.712	0.171812	0.239581	0.174378	0.642039	0.682099
Ahdc1	1876.93	0.123574	0.206853	0.305266	0.776404	0.80489
Ahi1	274.339	-0.246041	0.298636	0.080985	0.46755	0.513443
Ahnak	4402.25	0.110865	0.177926	0.351643	0.810582	0.835265
Ahnak2	468.707	0.304483	0.420358	0.0404465	0.329266	0.36769
Ahr	148.872	2.15759	0.393108	1.927e-09	6.03737e-07	6.83691e-07
Ahrr	95.883	0.210932	0.321604	0.0725809	0.443523	0.487905
Ahsa1	3303.3	-0.077274	0.193476	0.497156	0.875747	0.894563
Ahsa2	1298.43	-0.0911625	0.197941	0.429337	0.848686	0.869566
Ahsg	1.49315	0.0083945	0.228933	0.69397		0.949868
Aida	755.421	-0.121045	0.161317	0.309742	0.780372	0.807955
Aif1	115.514	0.766255	0.862041	0.00862934	0.135066	0.152953
Aif1l	1538.78	-0.0950976	0.209097	0.392272	0.833921	0.856086
Aifm1	1603.77	-0.144469	0.236602	0.21924	0.69765	0.734296
Aifm2	508.416	-0.117604	0.190575	0.332315	0.798351	0.823707
Aifm3	120.438	0.0956957	0.241815	0.226338	0.705747	0.742469
Aig1	258.763	-0.243784	0.276167	0.0839827	0.474884	0.520889
Aim2	38.5154	-0.0567084	0.233026	0.297581	0.770091	0.799673
Aimp1	2008.29	-0.0442039	0.196398	0.676033	0.936949	0.947984
Aimp2	928.532	-0.0546051	0.175608	0.636414	0.924326	0.937052
Aip	968.113	-0.268912	0.330714	0.0663258	0.423208	0.467538
Aipl1	7.26591	-0.0457994	0.233576	0.216761	0.694829	0.731612
Aire	16.7758	-4.03732	0.911322	6.07254e-07	7.74145e-05	8.76666e-05
Airn	133.776	0.259266	0.390551	0.0437705	0.343556	0.383679
Ajm1	210.926	0.00741428	0.226673	0.852592	0.974715	0.980406
Ajuba	725.796	-0.623981	0.35611	0.00522692	0.0957578	0.108439
Ak1	876.229	-0.00689906	0.16028	0.947479	0.991463	0.992624
Ak2	7048.72	-0.0725469	0.195688	0.512852	0.881261	0.899342
Ak3	1961.73	-0.240579	0.208161	0.082162	0.470174	0.516146
Ak4	2300.86	0.0295804	0.170739	0.793706	0.961771	0.969983
Ak5	655.153	0.0185397	0.177965	0.922899	0.988606	0.990854
Ak6	1670.65	0.0148725	0.182919	0.897445	0.984877	0.988592
Ak7	4.89841	0.00787446	0.226246	0.848663	0.97434	0.979999
Ak8	36.4741	0.14699	0.269878	0.125912	0.563009	0.608288
Ak9	3.25746	0.0134597	0.225795	0.763827	0.956962	0.965749
Akap1	1553.23	0.0125292	0.192626	0.90916	0.986216	0.989392
Akap10	566.001	0.0312021	0.181713	0.778396	0.958751	0.96767
Akap11	1597.6	0.0890187	0.216808	0.394225	0.835024	0.857205
Akap12	2177.86	0.042848	0.198448	0.679899	0.937221	0.947984
Akap13	930.023	0.435696	0.417583	0.0228705	0.241578	0.271707
Akap17b	99.8441	-0.0727832	0.206018	0.492078	0.873529	0.892411
Akap2	1374.24	-0.123829	0.211831	0.297187	0.770091	0.799673
Akap3	1.24353	-0.00803124	0.228545	0.733267		0.960543
Akap5	24.4057	-0.0667397	0.231203	0.339787	0.804185	0.828773
Akap6	169.734	-1.12339	0.857306	0.00427527	0.0835748	0.0946427
Akap7	92.7062	-0.00484908	0.194583	0.961021	0.994168	0.995075
Akap8	2894.37	0.108429	0.139563	0.335523	0.800519	0.825437
Akap8l	1125.4	0.152063	0.202144	0.232667	0.712062	0.747915
Akap9	1056.92	0.090835	0.221257	0.371763	0.824677	0.847262
Akip1	189.263	-0.616184	0.4312	0.00841734	0.133101	0.150727
Akirin1	795.346	-0.148984	0.190035	0.236148	0.715236	0.750514
Akirin2	910.357	-0.0991218	0.172223	0.409831	0.841822	0.86318
Akna	443.453	0.142366	0.239367	0.229559	0.707232	0.743748
Aknad1	3.49858	0.0257902	0.22655	0.591547	0.91157	0.927223
Akp-ps1	2.57717	0.0392592	0.234416	0.020112		0.252703
Akr1a1	11560.4	-0.0259983	0.186554	0.80001	0.964498	0.972257
Akr1b10	449.163	0.0549773	0.159744	0.640165	0.925739	0.938248
Akr1b3	4615.14	-0.000234036	0.210988	0.983927	0.997429	0.998017
Akr1b7	3.362	0.0380685	0.231273	0.316587	0.786011	0.812827
Akr1b8	934.763	-0.084029	0.163486	0.47799	0.868197	0.887586
Akr1c12	7.89618	3.26188	1.9789	0.00272871	0.060388	0.0683853
Akr1c13	24.7246	0.129838	0.275718	0.0507935	0.369072	0.410209
Akr1c14	12.2865	-0.0474506	0.224325	0.495981	0.875331	0.894025
Akr1c18	2.73061	0.0457179	0.236083	0.0157887	0.195482	0.220337
Akr1cl	2.33771	0.0161773	0.229476	0.465845		0.883243
Akr1e1	395.658	0.0080893	0.191535	0.941356	0.989648	0.990969
Akr7a5	1054.09	-0.14418	0.264908	0.138245	0.584106	0.62853
Akt1	5335.35	-0.0950424	0.146992	0.4035	0.838616	0.860493
Akt1s1	1576.62	-0.298311	0.173202	0.0248871	0.251639	0.282799
Akt2	2381.74	-0.161887	0.155972	0.176317	0.64437	0.684124
Akt3	1379.51	-0.0164087	0.213888	0.840284	0.972432	0.978454
Aktip	525.887	0.164769	0.168341	0.18457	0.657491	0.697047
Alad	1109.1	-0.0700434	0.223384	0.417727	0.84544	0.866596
Alas1	841.852	-0.211496	0.182121	0.105869	0.525069	0.571323
Alas2	43.1087	-0.18746	0.336632	0.0246109	0.249826	0.280752
Alcam	68.0501	0.0865246	0.227217	0.350651	0.810213	0.834879
Aldh16a1	701.522	-0.0842856	0.220531	0.390029	0.832912	0.85483
Aldh18a1	3801.69	0.013199	0.190683	0.907853	0.986168	0.989392
Aldh1a1	63.3902	0.162553	0.306453	0.0333901	0.294096	0.329746
Aldh1a2	23.1081	0.0381123	0.232775	0.193308	0.669784	0.708548
Aldh1a3	13.2489	0.0993763	0.254882	0.078908	0.460512	0.50616
Aldh1a7	1.71317	0.0141811	0.230269	0.178926		0.689502
Aldh1b1	12.7131	0.0775483	0.238067	0.237582	0.715986	0.750974
Aldh1l1	34.0873	0.0763002	0.229249	0.350668	0.810213	0.834879
Aldh1l2	476.37	-0.0945223	0.224331	0.342741	0.805812	0.830251
Aldh2	5878.2	-0.208478	0.157927	0.0881789	0.484464	0.53096
Aldh3a1	125.363	-0.0616238	0.222747	0.454534	0.859506	0.879262
Aldh3a2	712.758	-0.0568356	0.164748	0.624395	0.921429	0.934405
Aldh3b1	326.917	-0.414119	0.276813	0.0175338	0.207366	0.233632
Aldh3b2	7.88742	0.0713206	0.238588	0.205617	0.68402	0.721866
Aldh4a1	2673.16	-0.017808	0.175113	0.871694	0.979702	0.984297
Aldh5a1	502.343	-0.0632152	0.195912	0.56415	0.900496	0.917412
Aldh6a1	667.05	-0.117593	0.216755	0.305605	0.776404	0.80489
Aldh7a1	4721.78	-0.549834	0.346397	0.00858311	0.134685	0.152521
Aldh8a1	2.50121	0.00557754	0.227997	0.848791		0.980013
Aldh9a1	2257.26	-0.135795	0.200618	0.271988	0.747926	0.780253
Aldoa	22874.8	-0.315268	0.390439	0.0386233	0.320445	0.358219
Aldoc	322.408	-0.0031915	0.202135	0.974254	0.997429	0.99763
Alg1	694.744	-0.127524	0.197423	0.297473	0.770091	0.799673
Alg10b	2804.96	0.155674	0.215577	0.22215	0.701836	0.738607
Alg11	644.998	-0.0555548	0.192115	0.614675	0.918344	0.931959
Alg12	203.133	-0.0367514	0.175386	0.746827	0.953127	0.962643
Alg13	773.532	-0.109245	0.214862	0.328571	0.79502	0.820362
Alg14	304.216	-0.206034	0.193419	0.119378	0.552229	0.597833
Alg2	1118.27	0.273024	0.137854	0.0178578	0.208778	0.235239
Alg3	367.992	-0.194029	0.169652	0.123228	0.560397	0.605799
Alg5	742.466	-0.12137	0.158971	0.306486	0.777252	0.805482
Alg6	547.867	-0.156508	0.215598	0.215091	0.693906	0.73072
Alg8	527.262	-0.061473	0.207573	0.542634	0.893832	0.91107
Alg9	540.359	-0.0487649	0.181028	0.667931	0.934392	0.945867
Alkbh1	719.874	0.349836	0.17202	0.00999767	0.147128	0.16648
Alkbh2	364.004	-0.0935671	0.235173	0.282697	0.756574	0.787871
Alkbh3	754.018	-0.440081	0.331621	0.0184148	0.212483	0.239427
Alkbh3os1	4.07777	0.00692249	0.225421	0.876315	0.980243	0.984733
Alkbh4	169.965	-0.0431637	0.183514	0.700425	0.940922	0.951292
Alkbh5	2858.89	-0.0825306	0.172867	0.493705	0.874356	0.892991
Alkbh6	374.416	0.0309561	0.210921	0.726485	0.949008	0.958885
Alkbh7	280.892	-0.0693112	0.225565	0.399154	0.836967	0.859136
Alkbh8	817.576	0.0293286	0.19212	0.786916	0.960564	0.969035
Alms1	655.461	0.110682	0.220776	0.317996	0.786367	0.813091
Alms1-ps1	2.32574	0.0405566	0.234281	0.0646222		0.462
Alms1-ps2	11.2821	-0.000476052	0.229289			1
Alox12	4.3333	0.0100202	0.227358	0.774498	0.958018	0.967108
Alox12b	4.67131	0.0419221	0.23462	0.0651202	0.418988	0.463504
Alox15	3.23067	0.0249035	0.230988	0.209416	0.687938	0.725298
Alox5	40.0468	1.56309	0.86751	0.00184338	0.0453124	0.0513132
Alox5ap	243.098	0.014477	0.21213	0.863246	0.977764	0.982939
Alox8	11.6864	0.0545598	0.229082	0.395015	0.83532	0.857407
Aloxe3	9.51544	0.154585	0.306748	0.0105049	0.152181	0.1722
Alpk1	291.246	0.0708307	0.213269	0.479666	0.868808	0.888063
Alpk2	39.7817	0.114063	0.236874	0.256177	0.734841	0.768046
Alpk3	50.6808	-0.122963	0.235398	0.249105	0.72733	0.761599
Alpl	542.014	2.19199	0.397975	1.67858e-09	5.64157e-07	6.38869e-07
Als2	715.131	-0.0433695	0.16846	0.706323	0.942453	0.952958
Als2cl	236.249	-0.000389596	0.216156	0.997902	0.999515	0.999672
Alx3	101.509	-0.0158958	0.212091	0.845118	0.973273	0.979069
Alx4	8.45192	0.037337	0.230961	0.333939	0.79951	0.824363
Alyref	6225.2	0.0329508	0.210609	0.716142	0.946358	0.95624
Alyref2	47.6464	-0.15962	0.254481	0.166088	0.630369	0.671412
Amacr	161.1	-0.148395	0.267147	0.136395	0.580269	0.624762
Ambra1	1040.68	-0.130648	0.212499	0.276321	0.751047	0.78297
Amd-ps3	24.436	0.0689213	0.22782	0.38494	0.830786	0.852521
Amd-ps4	1.12223	0.0162122	0.230047	0.312254		0.810273
Amd1	3087.36	0.0710503	0.157985	0.541694	0.893398	0.910732
Amd2	18.0455	0.0399906	0.219279	0.604888	0.916327	0.93043
Amdhd1	111.479	0.150067	0.221179	0.226222	0.70556	0.742267
Amdhd2	521.431	-0.0671182	0.22079	0.446637	0.855389	0.875403
Amer1	930.456	0.0135104	0.198704	0.892699	0.984402	0.988549
Amfr	1474.6	0.0545005	0.193278	0.570002	0.903102	0.91932
Amh	17.0439	0.0437798	0.227697	0.451028	0.858194	0.877869
Amhr2	301.873	0.0115627	0.208503	0.897215	0.984805	0.988549
Amigo1	346.856	0.481119	0.405085	0.0170827	0.204385	0.230408
Amigo2	96.8963	-0.0193604	0.186208	0.858231	0.976546	0.982092
Amigo3	72.8109	0.0594134	0.205531	0.564725	0.900723	0.917682
Ammecr1	810.172	0.0595581	0.182767	0.606256	0.916843	0.930816
Ammecr1l	1352.9	-0.145263	0.242604	0.194813	0.67195	0.710341
Amn	3.75741	-0.0163004	0.227302	0.664762	0.933394	0.945023
Amn1	232.302	0.0123895	0.207852	0.892268	0.984197	0.988549
Amot	1063.14	-0.0782716	0.206069	0.466628	0.864058	0.883572
Amotl1	2251.3	0.19145	0.215015	0.152119	0.609321	0.651743
Amotl2	720.112	-0.184906	0.269723	0.128451	0.5679	0.612505
Ampd1	6.20968	0.0140561	0.227697	0.685643	0.938493	0.949116
Ampd2	2070.5	0.0226426	0.157679	0.851359	0.974413	0.980062
Ampd3	406.94	0.102021	0.225916	0.323529	0.790964	0.817143
Amt	135.089	0.207018	0.291783	0.102801	0.519201	0.56496
Amy1	31.6064	0.0904216	0.252083	0.0564369	0.389267	0.431953
Amz1	64.2865	-0.0178932	0.208207	0.839173	0.971907	0.978008
Amz2	1228.72	-0.156406	0.158033	0.19314	0.669516	0.708275
Anapc1	6099.12	-0.00644954	0.203306	0.934435	0.989553	0.990854
Anapc10	257.476	-0.0746944	0.226198	0.381826	0.829578	0.851231
Anapc11	2087.58	-0.028624	0.212116	0.751224	0.953409	0.963001
Anapc13	618.166	-0.0804554	0.219842	0.40528	0.839521	0.861325
Anapc15	461.858	0.00307718	0.208616	0.974743	0.997429	0.99763
Anapc16	746.486	-0.0321168	0.201716	0.744553	0.952536	0.962061
Anapc2	2513.5	0.0131797	0.136418	0.893024	0.984643	0.988549
Anapc4	1608.04	0.00203896	0.205863	0.987884	0.998136	0.998424
Anapc5	6952.97	0.0802739	0.171616	0.514534	0.882458	0.900731
Anapc7	1688.02	-0.0406296	0.181732	0.716109	0.946358	0.95624
Ang	18.3798	0.155753	0.306101	0.0148159	0.188228	0.21228
Ang4	1.33214	0.0029808	0.229056	0.859009		0.982222
Angel1	262.189	-0.0777079	0.199879	0.483996	0.870174	0.889245
Angel2	993.383	-0.473163	0.196138	0.00224441	0.0526496	0.0596221
Angpt1	3.78262	0.085114	0.249082	0.0647318	0.417942	0.46231
Angpt2	74.9946	0.030326	0.209781	0.737394	0.95167	0.961539
Angpt4	59.555	-0.264867	0.442255	0.0251416	0.252853	0.284174
Angptl1	173.32	-0.127647	0.248186	0.198491	0.674221	0.712452
Angptl2	1519.61	0.349437	0.410699	0.0352512	0.304675	0.341197
Angptl3	1.7442	-0.00208463	0.228973	0.915344		0.989766
Angptl4	101.057	0.16726	0.283477	0.10711	0.527277	0.572995
Angptl6	77.7346	-0.123385	0.256155	0.156703	0.616924	0.658394
Angptl7	1809.48	-0.234534	0.386755	0.0322714	0.289019	0.324154
Angptl8	2.38513	-0.00245134	0.228757	0.914127		0.989589
Ank	377.385	0.601153	0.70672	0.0124901	0.17014	0.192116
Ank1	43.5137	0.119684	0.273029	0.0206045	0.228206	0.256735
Ank2	1229.02	0.415141	0.199636	0.00616126	0.107907	0.122197
Ank3	864.661	-0.0103695	0.196472	0.915452	0.986614	0.989766
Ankdd1b	1.21092	0.0125867	0.22991	0.347716		0.833856
Ankef1	4.66816	-0.00368254	0.22547	0.929968	0.989553	0.990854
Ankfy1	1947.15	0.0841783	0.193172	0.470417	0.86506	0.884351
Ankhd1	2138.35	-0.0583187	0.210097	0.550212	0.896486	0.91379
Ankib1	911.588	0.0146628	0.179503	0.889549	0.983366	0.987834
Ankle1	460.652	-0.0333693	0.177263	0.765537	0.957432	0.966428
Ankle2	1175.73	0.112677	0.186885	0.353882	0.811523	0.836043
Ankmy1	1.76318	-0.0092306	0.228893	0.679721		0.947984
Ankmy2	493.917	-0.0318631	0.157458	0.77968	0.958986	0.967715
Ankra2	215.413	0.254187	0.227954	0.0773876	0.456953	0.502385
Ankrd1	2.55669	0.00680454	0.227499	0.835596		0.977651
Ankrd10	7770.38	-0.167121	0.250241	0.176317	0.64437	0.684124
Ankrd11	3809.88	0.115423	0.1983	0.339731	0.804185	0.828773
Ankrd12	655.426	0.0879844	0.214525	0.402302	0.838488	0.860378
Ankrd13a	1471.55	0.0501762	0.132793	0.646353	0.927843	0.940099
Ankrd13b	2758.54	-0.0375758	0.171099	0.74014	0.951705	0.961539
Ankrd13c	1304.67	0.165851	0.159241	0.170817	0.636863	0.677929
Ankrd13d	118.552	0.0670518	0.205337	0.52558	0.886192	0.903805
Ankrd16	782.26	0.0780229	0.193972	0.496279	0.875336	0.894051
Ankrd17	3101.54	0.0237744	0.179596	0.916901	0.986779	0.9898
Ankrd2	5.22272	0.0166703	0.227673	0.640185	0.925739	0.938248
Ankrd23	228.534	-0.0218427	0.215171	0.775882	0.958192	0.967166
Ankrd24	302.99	-0.0479216	0.155948	0.677651	0.937221	0.947984
Ankrd26	620.441	0.248944	0.357816	0.0565103	0.389338	0.432042
Ankrd27	1475.54	0.137271	0.190717	0.267222	0.743752	0.776238
Ankrd28	1412.84	0.0595139	0.19519	0.591195	0.91157	0.927223
Ankrd29	501.047	-0.108222	0.232884	0.278054	0.752647	0.784435
Ankrd33b	30.0814	0.00240526	0.221397	0.970674	0.997358	0.997563
Ankrd34a	5.59938	0.0343703	0.228355	0.467181	0.864058	0.883572
Ankrd34b	1.32457	-0.00675375	0.228177	0.802284		0.97283
Ankrd35	36.7379	1.033	0.485254	0.00147901	0.0386118	0.0437253
Ankrd36	4.77646	0.0574083	0.234691	0.24357	0.721999	0.7568
Ankrd37	167.676	-0.0152774	0.207086	0.863076	0.977751	0.982939
Ankrd39	387.764	-0.0446811	0.20944	0.631307	0.923529	0.936315
Ankrd40	1632.71	-0.271606	0.206996	0.0555336	0.386278	0.428568
Ankrd42	55.3887	-0.0675365	0.227883	0.380146	0.829093	0.850895
Ankrd44	1235.98	-0.0701461	0.141447	0.530732	0.888559	0.905962
Ankrd45	3.29415	0.0747176	0.246163	0.0287578	0.27317	0.306667
Ankrd46	1187.72	0.0053195	0.183444	0.966212	0.996131	0.996647
Ankrd49	331.039	0.105796	0.213318	0.350195	0.810213	0.834879
Ankrd50	857.153	0.502885	0.401982	0.0150428	0.189676	0.21392
Ankrd52	1783.22	0.0485014	0.223553	0.51379	0.882072	0.900085
Ankrd53	7.46356	0.0267037	0.227197	0.561685	0.89964	0.916855
Ankrd54	1074.72	-0.06832	0.168943	0.559007	0.898757	0.915985
Ankrd55	36.1296	1.63024	0.65724	0.00045	0.0156652	0.0177398
Ankrd6	763.266	-0.00346267	0.168774	0.973449	0.997429	0.997615
Ankrd61	10.6677	-0.0136852	0.225388	0.763523	0.956874	0.965693
Ankrd66	1.57546	-0.00934883	0.228466	0.722672		0.95767
Ankrd9	139.339	-0.144853	0.263235	0.145614	0.596518	0.640463
Anks1	1473.37	0.0136935	0.165273	0.908282	0.986168	0.989392
Anks1b	1.66467	0.0400206	0.233585	0.123107		0.605799
Anks3	736.232	0.0455733	0.191472	0.678076	0.937221	0.947984
Anks6	543.343	-0.0241152	0.190691	0.820486	0.968235	0.97484
Ankzf1	721.503	-0.0781248	0.160656	0.505313	0.878379	0.896895
Anln	1854	0.152855	0.17028	0.216152	0.694639	0.731353
Ano1	11.7562	-0.0553816	0.228108	0.407944	0.840824	0.862462
Ano10	666.288	-0.0463866	0.205553	0.636758	0.924326	0.937052
Ano6	1437.84	0.0443631	0.20372	0.662075	0.933094	0.944603
Ano8	819.89	0.129598	0.195321	0.306578	0.777308	0.805559
Ano9	5.03438	-0.0054955	0.227757	0.847191	0.973631	0.979346
Anp32a	6155.89	-0.0591929	0.219889	0.486697	0.87107	0.889853
Anp32b	12599	-0.0755408	0.206384	0.47636	0.867831	0.88703
Anp32b-ps1	3.1109	-0.0363384	0.232307	0.191776	0.667842	0.706644
Anp32e	5884.35	0.0109232	0.187331	0.922702	0.988508	0.990854
Anpep	3026.03	0.237237	0.346377	0.0604442	0.404237	0.447886
Antxr1	1889.49	0.412641	0.19979	0.00674986	0.115209	0.130466
Antxr2	763.685	0.124228	0.236791	0.245603	0.724194	0.758402
Anxa1	870.567	0.342046	0.332742	0.0402132	0.328331	0.366631
Anxa11	1622.93	0.0525744	0.156988	0.652926	0.930362	0.942005
Anxa11os	1.20575	0.0305213	0.231598	0.183509		0.695526
Anxa2	5337.71	-0.111501	0.215687	0.351361	0.810582	0.835265
Anxa3	430.511	0.0299415	0.199198	0.768893	0.957559	0.966561
Anxa4	1312.75	-0.0132834	0.184469	0.902152	0.985603	0.988996
Anxa5	3411.55	-0.00215267	0.193859	0.969832	0.997349	0.997563
Anxa6	5443.16	-0.068491	0.160738	0.540615	0.893173	0.910483
Anxa7	1177.15	0.0167837	0.157448	0.885845	0.982707	0.986981
Anxa8	235.218	2.3345	0.647224	1.16769e-05	0.000864137	0.000978576
Anxa9	65.7683	0.0418236	0.21535	0.623118	0.921054	0.934067
Aoah	78.2982	0.0657377	0.233821	0.297823	0.770182	0.799786
Aoc1	12.9549	-0.134844	0.285405	0.0176077	0.207578	0.233874
Aoc2	86.9912	0.105533	0.227952	0.306982	0.777555	0.805918
Aoc3	32.0233	0.0969669	0.252287	0.102522	0.518502	0.564169
Aox1	161.887	0.0351004	0.198909	0.734607	0.951328	0.961219
Aox2	7.98592	-0.0648609	0.239643	0.122132	0.557322	0.602908
Aox3	3.74582	0.0624451	0.2417	0.0122494	0.168224	0.190079
Aox4	151.227	-0.0204152	0.223507	0.7112	0.944532	0.954562
Ap1ar	1033.86	0.189825	0.151495	0.111682	0.538034	0.58402
Ap1b1	2379.04	-0.101256	0.127612	0.339587	0.804185	0.828773
Ap1g1	2171.03	0.0239368	0.157701	0.833826	0.970844	0.977032
Ap1g2	518.903	0.0471094	0.21862	0.566383	0.901042	0.917772
Ap1m1	1426.42	-0.00304024	0.159552	0.976923	0.997429	0.998017
Ap1m2	1.84496	0.0315881	0.232687	0.0467717		0.394114
Ap1s1	1711.85	-0.238435	0.266939	0.0936502	0.498165	0.54455
Ap1s2	105.839	0.0272266	0.218531	0.718881	0.946907	0.956875
Ap1s3	359.026	0.0825828	0.201201	0.46295	0.863142	0.882594
Ap2a1	2262.01	0.0293699	0.163211	0.798443	0.963584	0.97145
Ap2a2	2673.24	0.0927785	0.172562	0.438678	0.852631	0.87286
Ap2b1	2704.5	0.0329506	0.172515	0.776122	0.958202	0.967166
Ap2m1	5723.05	-0.0561658	0.13893	0.622514	0.921054	0.934067
Ap2s1	2210.8	-0.039257	0.217709	0.617535	0.919833	0.933145
Ap3b1	1355.53	-0.0274813	0.179466	0.804115	0.965815	0.973261
Ap3d1	2105.18	0.034413	0.202484	0.715852	0.946329	0.95622
Ap3m1	1591.82	0.018294	0.197338	0.836621	0.971508	0.977718
Ap3m1-ps	1.07496	0.0100307	0.229758	0.653511		0.942005
Ap3m2	235.64	-0.138994	0.202045	0.26451	0.742277	0.775302
Ap3s1	1048.92	-0.339431	0.347165	0.0379878	0.317596	0.355
Ap3s2	1337.26	-0.0818477	0.13454	0.452739	0.859228	0.878773
Ap4b1	589.894	-0.275261	0.190456	0.045655	0.349337	0.389951
Ap4e1	590.234	0.00830312	0.210735	0.926705	0.989149	0.990854
Ap4m1	842.335	0.166288	0.211544	0.197616	0.673899	0.712176
Ap4s1	227.209	-0.0545445	0.210786	0.56548	0.900723	0.917682
Ap5b1	88.578	0.0355707	0.196248	0.737308	0.95167	0.961539
Ap5m1	679.696	0.0199934	0.171462	0.862448	0.977279	0.98251
Ap5s1	245.459	0.00212613	0.171819	0.986222	0.997664	0.998046
Ap5z1	456.775	0.012354	0.161992	0.916436	0.986779	0.9898
Apaf1	826.485	0.000675384	0.208836	0.992479	0.998964	0.999136
Apba1	131.764	1.23045	0.471859	0.000382115	0.0139593	0.0158079
Apba3	832.897	-0.187526	0.221947	0.156522	0.616924	0.658394
Apbb1	702.234	-0.00753136	0.18849	0.943421	0.989904	0.991248
Apbb1ip	751.036	0.121639	0.179788	0.324389	0.791468	0.817422
Apbb2	337.223	0.358253	0.2455	0.0259217	0.257337	0.289242
Apc	1678.68	-0.00777909	0.200928	0.933026	0.989553	0.990854
Apc-ps1	2.1494	-0.00123186	0.227743	0.965286		0.99622
Apc2	213.451	0.0592047	0.195346	0.591705	0.91157	0.927223
Apcdd1	2019.65	-0.00594784	0.204033	0.944094	0.99016	0.991319
Apeh	1073.82	-0.0821544	0.219854	0.403325	0.838616	0.860493
Apex1	3477.81	-0.0249372	0.206475	0.783725	0.959542	0.968003
Apex2	369.186	-0.115548	0.205234	0.330397	0.795764	0.821179
Aph1a	2857.32	-0.154472	0.193381	0.224373	0.70345	0.740121
Aph1b	405.501	-0.0450176	0.193649	0.675037	0.93637	0.947634
Aph1c	96.8277	-0.0606199	0.208467	0.545695	0.894582	0.911853
Api5	3762.74	-0.165537	0.171493	0.182543	0.655173	0.694885
Apip	358.633	-0.0597558	0.220865	0.474267	0.866884	0.886304
Aplf	333.211	0.112973	0.166349	0.348494	0.809184	0.833908
Apln	278.667	0.0667858	0.218354	0.470073	0.865047	0.884351
Aplnr	54.471	0.107173	0.251143	0.160975	0.623822	0.664766
Aplp1	9.16275	-0.0239744	0.227786	0.554465	0.89721	0.914363
Aplp2	6703.84	0.196884	0.130269	0.0837904	0.47453	0.520624
Apmap	651.224	-0.0655402	0.15318	0.569456	0.90307	0.919271
Apoa1	5.40167	0.0140781	0.227074	0.709752	0.94414	0.954421
Apoa2	14.7437	0.0376265	0.225579	0.530402	0.888447	0.905962
Apoa5	10.4051	-0.066814	0.240419	0.115574	0.54737	0.593114
Apobec1	190.263	0.18553	0.32332	0.0451218	0.347686	0.388071
Apobec2	2.40675	0.0180861	0.227884	0.61329		0.931959
Apobec3	141.874	0.077465	0.235433	0.282615	0.756574	0.787871
Apobr	393.698	-0.0905288	0.209853	0.407259	0.84048	0.862084
Apoc1	14.7538	-0.320991	1.11822	0.000281286	0.0108324	0.012267
Apoc2	1.84092	-0.000355618	0.228619	0.988238		0.998494
Apoc4	16.1408	-0.00703181	0.218101	0.917186	0.98681	0.98984
Apod	21.2117	0.104642	0.261925	0.0282737	0.270236	0.303359
Apoe	8347.64	0.0316322	0.216152	0.695093	0.940191	0.950439
Apoh	24.8	0.0588245	0.22794	0.405651	0.83965	0.861433
Apol10b	27.0245	-0.0157358	0.221214	0.796798	0.962782	0.97075
Apol11b	1.26772	-0.00975437	0.228922	0.659908		0.944166
Apol6	18.4844	-0.158837	0.290357	0.0739592	0.446923	0.491488
Apol7a	17.8391	0.0843397	0.24121	0.208039	0.68651	0.72397
Apol7b	1.01961	0.00340129	0.229319	0.831639		0.976598
Apol7c	1.22226	0.016889	0.229727	0.430684		0.869747
Apol7d	11.673	0.0620592	0.231515	0.339962	0.804223	0.828841
Apol7e	11.9887	0.110392	0.267772	0.0112592	0.159631	0.180633
Apol8	18.5825	1.4052	0.744775	0.0018542	0.0455177	0.0515457
Apol9a	69.3619	-2.29049	0.549827	1.32713e-06	0.000156255	0.000176948
Apol9b	22.1239	-0.990609	0.80188	0.00556203	0.0999166	0.113149
Apold1	94.9162	-0.0950334	0.209803	0.391125	0.833594	0.855625
Apom	2.4237	0.009402	0.227623	0.769772		0.966698
Apon	2.96025	-0.033847	0.231357	0.278054	0.752647	0.784435
Apoo	481.426	-0.357672	0.303443	0.0336162	0.29464	0.330215
Apool	297.635	-0.534878	0.299475	0.00662803	0.11376	0.128825
Apopt1	348.397	-0.138749	0.232594	0.22821	0.706383	0.742917
App	4391.37	0.102013	0.174162	0.399565	0.837032	0.85921
Appbp2	2057.84	-0.014649	0.186478	0.890444	0.983716	0.988265
Appbp2os	4.37312	-0.00124526	0.225593	0.973837	0.997429	0.997615
Appl1	1274.3	0.175763	0.19342	0.177372	0.646436	0.686055
Appl2	902.162	0.0116915	0.202103	0.905872	0.986168	0.989392
Aprt	3428.88	-0.0287798	0.210646	0.739189	0.951705	0.961539
Aptx	464.575	-0.0425806	0.202101	0.671616	0.934724	0.945867
Aqp1	1214.75	1.5448	0.423817	1.21923e-05	0.000890806	0.00100878
Aqp11	68.3344	0.152105	0.272121	0.124775	0.56219	0.607457
Aqp2	242.709	2.20712	0.683318	4.43898e-05	0.00250931	0.00284162
Aqp3	9.18223	-0.0373316	0.23183	0.264665	0.742277	0.775302
Aqp5	3.13257	0.0382061	0.231025	0.324586	0.791657	0.817528
Aqp7	6.28326	0.0281288	0.228013	0.518301	0.883382	0.901485
Aqp9	8.94932	-0.0109498	0.226262	0.789038	0.961086	0.969384
Aqr	1919.27	0.0323917	0.202744	0.746417	0.953105	0.962606
Ar	44.4297	3.16374	0.562208	1.13292e-09	4.1884e-07	4.74307e-07
Araf	1073	-0.0826542	0.190404	0.475064	0.867229	0.886558
Arap1	1776.82	0.204239	0.336877	0.0512357	0.371118	0.412348
Arap2	28.0421	-0.0532333	0.228024	0.412625	0.842749	0.864078
Arap3	75.0585	0.229503	0.372013	0.0402595	0.328564	0.366893
Arc	8.78737	-0.00837689	0.222424	0.881012	0.98127	0.985518
Arcn1	4137.74	-0.0593539	0.196273	0.587595	0.909583	0.92525
Areg	29.4086	0.0203321	0.223378	0.720517	0.947052	0.956915
Arel1	692.18	0.00858678	0.208655	0.928835	0.98954	0.990854
Arf1	6960.55	-0.287701	0.185121	0.035592	0.306436	0.343182
Arf2	3764	0.0815493	0.198187	0.472968	0.866053	0.885567
Arf3	5145.32	-0.0308063	0.165932	0.787535	0.960661	0.969092
Arf4	4281.99	-0.203283	0.148452	0.0790056	0.4607	0.506376
Arf4os	3.17623	0.0309284	0.231575	0.212584	0.691469	0.728557
Arf5	2985.35	-0.049332	0.216621	0.554307	0.89721	0.914363
Arf6	2498.98	-0.211723	0.172312	0.0932336	0.497381	0.543789
Arfgap1	1430.48	-0.229146	0.148489	0.0539889	0.380762	0.422485
Arfgap2	1786.48	-0.0348877	0.173082	0.757688	0.955054	0.964149
Arfgap3	815.677	-0.13452	0.189458	0.278431	0.753006	0.784757
Arfgef1	2709.63	-0.186763	0.223387	0.158798	0.618757	0.659809
Arfgef2	1077.07	-0.0158318	0.178798	0.880092	0.980895	0.98519
Arfgef3	9.44358	2.91109	1.26371	0.000883434	0.0262968	0.0297793
Arfip1	1175.45	0.0373818	0.149536	0.747443	0.953409	0.963001
Arfip2	1366.75	0.123707	0.201863	0.312729	0.783518	0.810895
Arfrp1	741.376	0.0678949	0.181781	0.569189	0.903065	0.919271
Arg1	200.705	-0.0285204	0.225708	0.583326	0.908276	0.924025
Arg2	4.94677	0.00172022	0.225599	0.968662	0.996789	0.997098
Arglu1	7631.11	-0.739579	0.339647	0.00177556	0.044174	0.050024
Arhgap1	1559.16	-0.000452805	0.177884	0.993776	0.999093	0.999263
Arhgap10	1306.78	0.0436052	0.165971	0.708757	0.943756	0.954149
Arhgap11a	1764.99	0.0232872	0.170735	0.841388	0.972832	0.978912
Arhgap12	1049.34	-0.117271	0.221563	0.295071	0.768445	0.798592
Arhgap15	21.7319	0.0497368	0.233948	0.231531	0.71035	0.746787
Arhgap17	689.204	-0.0114075	0.150719	0.916071	0.986734	0.989793
Arhgap18	537.766	0.0640263	0.187312	0.581655	0.908022	0.923737
Arhgap19	1440.34	-0.0355719	0.181689	0.749501	0.953409	0.963001
Arhgap20	1.09555	0.0132141	0.230129	0.293383		0.797079
Arhgap21	1883.5	0.105206	0.227865	0.309612	0.780256	0.807917
Arhgap22	236.934	0.533492	0.355115	0.0103703	0.150822	0.170661
Arhgap23	1238.06	-0.128055	0.176435	0.297893	0.770255	0.799859
Arhgap24	27.5339	0.0182696	0.216368	0.809115	0.966172	0.973317
Arhgap25	92.7489	0.695834	0.626258	0.00903872	0.138198	0.156499
Arhgap26	161.683	0.0542002	0.213878	0.558636	0.898735	0.915919
Arhgap27	154.423	0.00253153	0.216814	0.974887	0.997429	0.99763
Arhgap27os1	3.72735	-0.00254905	0.228441	0.921764	0.988114	0.990734
Arhgap27os2	6.69752	-0.0149065	0.228886	0.574799	0.905347	0.921307
Arhgap27os3	1.5604	0.00441722	0.227852	0.880993		0.985518
Arhgap28	980.314	0.148653	0.174846	0.242968	0.721488	0.756403
Arhgap29	972.128	0.0318003	0.202183	0.750592	0.953409	0.963001
Arhgap30	228.473	0.0884789	0.24259	0.203893	0.682206	0.720153
Arhgap31	1007.55	-0.0335928	0.196442	0.743404	0.952366	0.962061
Arhgap32	843.772	0.157039	0.274882	0.121792	0.556956	0.60258
Arhgap33	404.528	0.0383852	0.207478	0.688287	0.938739	0.949116
Arhgap33os	2.17735	0.0101291	0.228532	0.697981		0.950952
Arhgap35	1903.07	0.0310489	0.199061	0.757881	0.955117	0.964149
Arhgap39	793.653	0.178387	0.194358	0.170718	0.636863	0.677929
Arhgap4	100.9	1.26457	0.713	0.00218981	0.0515652	0.0583941
Arhgap40	5.90329	2.90429	2.2722	0.0048229	0.0908688	0.102903
Arhgap42	933.251	0.0338055	0.195896	0.74866	0.953409	0.963001
Arhgap44	222.124	0.231401	0.268017	0.0981772	0.509634	0.555744
Arhgap45	225.654	0.150348	0.295384	0.0335834	0.29464	0.330215
Arhgap5	1323.33	0.0454903	0.201956	0.651621	0.930157	0.942005
Arhgap6	90.0941	0.5626	0.587721	0.013891	0.18211	0.205498
Arhgap8	14.1746	-0.0564707	0.230205	0.365393	0.819099	0.842561
Arhgap9	109.777	0.169284	0.290263	0.0918898	0.494027	0.54074
Arhgdia	15722.9	0.00201774	0.177696	0.991166	0.998382	0.998611
Arhgdib	509.673	-0.0172747	0.193954	0.866435	0.978271	0.983461
Arhgdig	571.552	-0.0465494	0.216409	0.580631	0.907398	0.923288
[truncated: 19,046 more rows]

## Sheet: R788PDL1 vs RadiationR788PDL1
	baseMean	log2FoldChange	lfcSE	pvalue	padj	FDR_corrected_pvals
0610005C13Rik	17.2967	-3.32057	0.926831	2.32421e-05	0.00228866	0.00304517
0610009B22Rik	230.697	-0.00653112	0.208723	0.967762	0.984319	0.987003
0610009E02Rik	18.7018	0.0917468	0.314482	0.313459	0.552322	0.625147
0610009L18Rik	19.1244	0.0180754	0.275678	0.888643	0.946131	0.960214
0610010F05Rik	557.43	0.244916	0.23495	0.151989	0.375232	0.448763
0610010K14Rik	338.79	0.45979	0.481202	0.0403247	0.192043	0.24105
0610012D04Rik	2.129	-0.0646866	0.31256	0.316128		0.627635
0610012G03Rik	804.119	0.389152	0.359189	0.0600672	0.234202	0.290605
0610030E20Rik	773.365	-0.713706	0.335737	0.00350413	0.0587691	0.0765537
0610033M10Rik	2.46683	-0.0047032	0.30252	0.931376		0.974578
0610037L13Rik	767.712	0.303433	0.342297	0.105217	0.311951	0.379811
0610038B21Rik	38.9208	0.0911196	0.290254	0.483602	0.698405	0.756967
0610039K10Rik	1.95391	0.00102185	0.30603	0.98613		0.994286
0610040B10Rik	20.7372	0.120108	0.312404	0.315076	0.553569	0.626501
0610040J01Rik	3.95188	0.0296328	0.308489	0.530931		0.787928
1010001B22Rik	10.2085	0.160231	0.366342	0.0305912	0.169136	0.21384
1010001N08Rik	9.6532	-0.0719034	0.308383	0.409972	0.638946	0.704348
1110002E22Rik	181.51	-0.228634	0.345874	0.156736	0.381056	0.454889
1110002J07Rik	2.43535	0.0261713	0.308024	0.580005		0.816086
1110002L01Rik	275.35	-0.255511	0.347285	0.137778	0.358178	0.43022
1110003F10Rik	2.65939	-0.100601	0.324646	0.181371		0.486835
1110004F10Rik	2013.52	-0.104873	0.149132	0.419423	0.647288	0.711638
1110006O24Rik	24.7415	0.0812537	0.3031	0.443984	0.667727	0.729599
1110008L16Rik	478.476	0.256886	0.333767	0.146016	0.367923	0.440765
1110008P14Rik	416.529	0.221592	0.307167	0.19447	0.425235	0.500627
1110012L19Rik	298.346	0.881177	0.500755	0.00478982	0.0693558	0.0900099
1110013H19Rik	6.63703	0.0957139	0.318184	0.265759		0.581398
1110017D15Rik	37.5152	0.409755	0.508093	0.0466375	0.206215	0.257601
1110019B22Rik	1.78679	0.00625425	0.305457	0.90531		0.965902
1110019D14Rik	39.3734	0.0351144	0.267785	0.80022	0.902381	0.926851
1110020A21Rik	9.64035	0.0258086	0.297942	0.767538	0.884858	0.913318
1110025M09Rik	15.8834	0.0455346	0.283357	0.710508	0.851313	0.886029
1110032A03Rik	130.415	0.184123	0.220528	0.260465	0.500127	0.575659
1110032F04Rik	2.40636	0.0360263	0.312801	0.0735459		0.321033
1110035H17Rik	8.1505	0.0802738	0.309241	0.387255		0.688453
1110038B12Rik	1335.58	0.204307	0.298401	0.22455	0.458384	0.533807
1110038F14Rik	919.079	0.653966	0.626498	0.0179653	0.130531	0.16684
1110046J04Rik	33.3362	0.913626	0.980683	0.00978511	0.0981336	0.12668
1110051M20Rik	761.226	0.0340213	0.167448	0.809324	0.906858	0.930836
1110059E24Rik	659.471	-0.0305116	0.20194	0.84731	0.925506	0.944896
1110059G10Rik	255.974	0.317469	0.410137	0.0839074	0.277943	0.341138
1110065P20Rik	564.094	0.855223	0.420861	0.00308011	0.0549743	0.0718829
1190001M18Rik	9.79855	0.081566	0.301912	0.448964	0.67192	0.733578
1190002N15Rik	19.9002	-0.0312502	0.281265	0.793606	0.899393	0.924916
1190005I06Rik	393.561	2.01532	0.77203	0.000316754	0.0153465	0.0202972
1190007I07Rik	204.376	0.178634	0.241046	0.284108	0.523207	0.59774
1300002E11Rik	95.2177	0.196476	0.266117	0.247364	0.485441	0.561275
1300014J16Rik	9.54944	-0.198135	0.356339	0.146273	0.368279	0.441208
1300017J02Rik	19.8704	0.0833115	0.318973	0.222207	0.456111	0.53162
1500002C15Rik	71.2659	0.368344	0.31477	0.0628022	0.239725	0.296973
1500002F19Rik	3.59086	0.0367734	0.309026	0.467028		0.746553
1500004A13Rik	355.182	-0.134217	0.20109	0.386759	0.621056	0.688206
1500005C15Rik	1.60506	-0.0505581	0.313688	0.221633		0.530998
1500009L16Rik	10.8556	0.272825	0.442203	0.0601749	0.234329	0.29079
1500011B03Rik	149.083	0.0533506	0.237998	0.731843	0.865	0.897399
1500011K16Rik	284.739	0.480663	0.638557	0.0304727	0.169026	0.213734
1500015A07Rik	117.434	0.170267	0.307597	0.265246	0.505002	0.580826
1500015O10Rik	487.749	0.693003	0.680923	0.0159938	0.123916	0.158755
1500026H17Rik	6.13483	-0.0475136	0.297949	0.620201		0.835779
1520401A03Rik	1.41353	-0.00431211	0.307449	0.912133		0.968138
1600002K03Rik	65.937	0.181686	0.340739	0.183348	0.41413	0.48938
1600010M07Rik	4.51359	0.0276745	0.305904	0.646411		0.851496
1600012H06Rik	449.599	-0.268181	0.197223	0.0895609	0.288184	0.352883
1600014C10Rik	250.419	0.489228	0.223147	0.00657375	0.0810572	0.104969
1600017P15Rik	1.4231	0.0625936	0.318138	0.0699588		0.312719
1600020E01Rik	148.058	0.170623	0.294587	0.282913	0.52199	0.596485
1600023N17Rik	7.17213	-0.218262	0.412206	0.0338027		0.22404
1600029O15Rik	1.96423	0.0382332	0.310452	0.3932		0.692691
1700001C19Rik	2.37764	-0.0698972	0.31832	0.152162		0.448833
1700001G11Rik	3.75709	0.0957511	0.322554	0.191909		0.498688
1700001G17Rik	7.40112	0.0601238	0.304055	0.498369		0.766752
1700001J03Rik	3.3706	-0.0045202	0.304224	0.937143		0.976669
1700001L05Rik	14.1043	-0.016375	0.293686	0.862152	0.933694	0.951412
1700001L19Rik	3.77549	0.0668656	0.313779	0.293698		0.60645
1700001O22Rik	8.9062	0.0556092	0.297913	0.578389	0.7663	0.815393
1700001P01Rik	1.87454	0.0158832	0.307542	0.714699		0.888548
1700003E16Rik	37.7052	0.227995	0.336591	0.166251	0.392506	0.467008
1700003F12Rik	9.03253	0.0673378	0.30538	0.45693	0.677923	0.739153
1700003I16Rik	4.52057	-0.0665993	0.311502	0.356329		0.661987
1700003M07Rik	3.80008	0.0437338	0.304953	0.553544		0.801168
1700006J14Rik	2.08692	-0.0541521	0.314341	0.21094		0.521047
1700007E05Rik	15.2861	0.216562	0.389017	0.0852131	0.280604	0.344107
1700007K13Rik	2.98803	0.0672464	0.316989	0.183525		0.489542
1700007L15Rik	27.5706	1.09378	0.69194	0.00453331	0.0674527	0.0876452
1700007P06Rik	6.19997	-0.0117152	0.30051	0.870127		0.954677
1700008A23Rik	3.01064	-0.0219431	0.303846	0.736213		0.899649
1700008H02Rik	14.821	-0.072164	0.298154	0.507413	0.716075	0.77168
1700008J07Rik	23.3957	0.0261907	0.268128	0.847588	0.92568	0.945047
1700008O03Rik	11.5878	0.0919396	0.314482	0.312561	0.551404	0.624431
1700010B13Rik	1.83117	-0.00813299	0.303489	0.896137		0.962701
1700010I14Rik	62.7031	-0.156502	0.256959	0.339621	0.578478	0.648663
1700012C08Rik	1.80684	0.0245414	0.311204	0.160897		0.460995
1700012D14Rik	57.4972	0.00136751	0.255172	0.994817	0.997684	0.998011
1700013F07Rik	11.8052	-0.119958	0.312606	0.313896	0.552511	0.625367
1700015I17Rik	19.7331	0.162451	0.316707	0.254654	0.494217	0.569943
1700016A09Rik	2.11512	0.0215897	0.308488	0.587392		0.819601
1700016B15Rik	1.43263	-0.0597115	0.317012	0.113262		0.3934
1700016K19Rik	13.3716	0.0391991	0.301543	0.63591	0.801679	0.844839
1700017B05Rik	683.902	0.436626	0.257733	0.022569	0.145147	0.184768
1700018L02Rik	31.3276	-0.467537	0.500061	0.0391941	0.190266	0.239073
1700019D03Rik	18.9015	-3.84318	0.789088	1.06293e-07	3.61281e-05	4.83726e-05
1700019G24Rik	1.09208	0.00408351	0.307979	0.925509		0.9717
1700019L13Rik	3.14768	-0.0139276	0.303268	0.826353		0.935984
1700019N19Rik	1.11892	-0.0347971	0.312394	0.171261		0.473947
1700020A23Rik	1.25638	0.0274499	0.311411	0.212528		0.522478
1700020D05Rik	8.56138	-0.301776	0.533234	0.0185113		0.168973
1700020I14Rik	2387.44	-0.417204	0.203115	0.0123219	0.108536	0.139678
1700020L24Rik	11.6374	0.14852	0.353328	0.0670022	0.247772	0.306585
1700021F05Rik	406.372	0.496153	0.470951	0.033625	0.176865	0.22336
1700021J08Rik	3.69639	0.0143036	0.30366	0.823766		0.935262
1700022I11Rik	3.55836	0.0687244	0.315011	0.26616		0.581486
1700022N22Rik	2.17255	0.01422	0.302557	0.835157		0.940116
1700023F06Rik	11.4385	0.0570397	0.300754	0.548187	0.747261	0.798385
1700023H06Rik	0.988356	-0.0242745	0.310078	0.424488		0.715758
1700024B05Rik	19.618	-0.0658013	0.30431	0.472452	0.689903	0.749493
1700025D23Rik	1.70936	0.0307465	0.311224	0.251096		0.565878
1700025G04Rik	585.493	-0.0152373	0.216272	0.919417	0.96103	0.969462
1700026J14Rik	1.14206	0.0255038	0.309386	0.491413		0.76151
1700027A07Rik	3.57218	0.0427092	0.30748	0.503855		0.76968
1700028E10Rik	10.0778	0.00361522	0.285876	0.975354	0.988185	0.990736
1700028I16Rik	1.89162	0.0543908	0.313169	0.257557		0.57328
1700028J19Rik	3.73396	-0.0133956	0.301965	0.846247		0.944506
1700029H14Rik	4.80268	-0.0630266	0.312166	0.337884		0.647557
1700029I15Rik	24.7565	-0.107364	0.287369	0.438121	0.663312	0.725546
1700029J07Rik	49.1316	1.06012	0.556538	0.00280987	0.052509	0.0685865
1700030C10Rik	2.11646	0.0105492	0.306337	0.827711		0.936553
1700030C12Rik	1.01809	0.0251991	0.309987	0.439221		0.726343
1700030J22Rik	51.5705	-0.176678	0.303049	0.261608	0.501427	0.577188
1700030K09Rik	325.499	0.40436	0.212178	0.0176106	0.129207	0.165254
1700030N03Rik	2.80687	-0.0364662	0.308057	0.505626		0.770799
1700034H15Rik	9.23702	-0.0651278	0.312799	0.322464	0.561598	0.633527
1700034P13Rik	18.6439	-0.101571	0.302319	0.399002	0.630587	0.696756
1700036A12Rik	1.07771	0.04148	0.311207	0.328158		0.639394
1700037C18Rik	96.6793	0.517215	0.68888	0.0264939	0.157579	0.199813
1700037F24Rik	1.16826	-0.0254835	0.309226	0.506784		0.771427
1700037H04Rik	1158.44	0.314965	0.337061	0.100118	0.304484	0.371054
1700040D17Rik	8.53664	0.076966	0.311557	0.355931		0.661669
1700041G16Rik	4.01421	0.0663894	0.316785	0.162318		0.462882
1700042O10Rik	13.6987	0.0653273	0.302913	0.490666	0.703253	0.760881
1700047G07Rik	2.43835	-0.0542187	0.312448	0.310366		0.621802
1700047K16Rik	7.36333	0.103524	0.317431	0.282187		0.596159
1700048M11Rik	2.68301	-0.0749575	0.320284	0.121574		0.407334
1700048O20Rik	12.8518	0.0994083	0.321052	0.235681	0.472419	0.547706
1700049E17Rik2	3.21647	-0.0760502	0.322697	0.0347339		0.225975
1700052K11Rik	154.763	0.738279	0.283696	0.00106551	0.0320987	0.0421651
1700054O19Rik	3.51502	0.000498741	0.299626	0.99703		0.998959
1700055D18Rik	10.1237	-0.0538513	0.305091	0.504963	0.714553	0.770418
1700056E22Rik	7.90043	0.159427	0.336387	0.190522		0.497321
1700056N10Rik	2.88339	-0.0034632	0.302842	0.957094		0.984246
1700058P15Rik	5.54057	-0.0930043	0.316603	0.277693		0.592461
1700060J05Rik	4.34723	-0.0266455	0.307731	0.576201		0.814572
1700061G19Rik	5.28442	-0.0643107	0.311458	0.357352		0.662663
1700063D05Rik	14.0305	0.00645408	0.284956	0.956129	0.979507	0.984158
1700065D16Rik	13.7171	-0.0502371	0.308394	0.447707	0.67081	0.732555
1700066B19Rik	4.10462	0.057308	0.309926	0.39404		0.693179
1700066M21Rik	295.046	-0.443046	0.219152	0.0115073	0.105153	0.135562
1700067K01Rik	14.2143	0.179566	0.345051	0.171496	0.399287	0.474184
1700069B07Rik	13.1771	-0.0992523	0.313744	0.316737	0.555857	0.628549
1700071M16Rik	3.96299	0.0168061	0.306481	0.738813		0.900618
1700081N11Rik	3.19217	0.0343763	0.304276	0.623749		0.838146
1700082M22Rik	2.96123	-0.048603	0.307132	0.48565		0.758023
1700084E18Rik	22.794	0.272801	0.480491	0.0243278	0.151359	0.192253
1700086O06Rik	74.9325	0.504785	0.836854	0.0210784	0.141079	0.179664
1700086P04Rik	16.8136	-0.0222668	0.286828	0.836639	0.919762	0.940748
1700088E04Rik	45.8382	0.204783	0.370877	0.115893	0.328556	0.397461
1700092M07Rik	3.07608	-0.00269479	0.302111	0.965648		0.986814
1700093K21Rik	1.27401	0.0061863	0.306445	0.893716		0.962105
1700096K18Rik	17.8821	0.211628	0.364206	0.134383	0.355031	0.426302
1700101I11Rik	2.3444	0.0430094	0.311289	0.334513		0.644301
1700102P08Rik	6.87223	0.0194098	0.298	0.819379		0.934315
1700105P06Rik	11.7595	-0.0882177	0.311957	0.345124	0.582798	0.652851
1700108F19Rik	15.0639	-0.118051	0.34323			1
1700109G14Rik	1.02813	-0.010968	0.306848	0.806413		0.9298
1700109H08Rik	53.0551	0.153775	0.344232	0.147336	0.368994	0.441888
1700109K24Rik	11.166	-1.18491	1.22253	0.00816796	0.089668	0.115991
1700112D23Rik	12.1823	0.0340885	0.3045	0.623724	0.793633	0.838146
1700112J16Rik	3.28535	0.0549898	0.316539	0.0457157		0.255136
1700113A16Rik	20.743	-0.000208548	0.274721	0.995139	0.997819	0.998047
1700119H24Rik	1.3469	0.0230139	0.309444	0.500985		0.768154
1700120C14Rik	51.3232	0.205046	0.390589	0.0631294	0.240621	0.29805
1700122E12Rik	3.01373	-0.00235753	0.305675	0.961498		0.985206
1700123M08Rik	18.8989	-0.0449184	0.282707	0.708862	0.850193	0.885187
1700123O20Rik	450.84	-0.0317821	0.195487	0.8324	0.917522	0.939058
1700124L16Rik	27.9498	0.103857	0.318596	0.273916	0.513573	0.588729
1700125G22Rik	1.86327	-0.00798215	0.306622	0.859239		0.950228
1700125H20Rik	1.2029	-0.00104132	0.307556	0.978683		0.992095
1700126G02Rik	1.39157	0.0224728	0.307547	0.629613		0.840849
1700128F08Rik	4.12621	-0.0515411	0.303644	0.533512		0.789471
1810006J02Rik	1.07312	0.00256552	0.30799	0.946478		0.980579
1810009A15Rik	278.615	-0.0206387	0.247691	0.886969	0.945478	0.959824
1810010D01Rik	10.1932	-0.0204709	0.294009	0.825862	0.91384	0.935798
1810010H24Rik	26.3978	0.218807	0.336357	0.173547	0.401303	0.475758
1810010K12Rik	31.6051	0.0840395	0.274408	0.556175	0.752191	0.802202
1810012K08Rik	13.7803	-0.0807816	0.306419	0.413355	0.641916	0.70667
1810012K16Rik	1.07536	0.0144471	0.308959	0.631871		0.842492
1810013D15Rik	25.5531	0.487475	0.870422	0.018934	0.133831	0.170626
1810013L24Rik	681.777	-0.0999456	0.206137	0.492049	0.704641	0.762107
1810014B01Rik	82.249	-0.356537	0.42171	0.0684241	0.250424	0.309639
1810019N24Rik	7.56939	0.0209822	0.303623	0.750288		0.905865
1810021B22Rik	10.3731	0.0784944	0.300776	0.468314	0.687167	0.747327
1810022K09Rik	759.993	0.328068	0.276099	0.0862976	0.282627	0.346415
1810024B03Rik	32.7744	0.43907	0.433514	0.04542	0.203188	0.254435
1810026B05Rik	708.081	0.259005	0.354751	0.133881	0.354508	0.425707
1810030O07Rik	822.286	-0.0312661	0.187034	0.825639	0.913838	0.935798
1810032O08Rik	1478.34	0.0587053	0.279959	0.656991	0.816928	0.857761
1810034E14Rik	5.57022	0.120984	0.33326	0.141665		0.435388
1810037I17Rik	757.168	0.239747	0.364681	0.133952	0.354612	0.425839
1810043G02Rik	341.777	-0.0123071	0.243887	0.93328	0.96831	0.975167
1810044D09Rik	46.2166	0.0899882	0.296506	0.460512	0.681055	0.741909
1810049J17Rik	28.0244	-0.00737144	0.303015	0.903275	0.95415	0.965344
1810055G02Rik	955.313	-0.321337	0.319669	0.0925108	0.292913	0.358103
1810058I24Rik	2686.51	0.647786	0.473619	0.0155421	0.121986	0.156351
1810059H22Rik	37.7922	0.0659024	0.286933	0.59493	0.775468	0.822956
1810062G17Rik	32.0061	0.191079	0.335151	0.192795	0.424162	0.499653
1810062O18Rik	4.1103	-0.0165204	0.299467	0.829374		0.937024
1810064F22Rik	4.80619	0.018419	0.300517	0.809059		0.930836
2010001A14Rik	32.0749	1.0124	1.13284	0.00851496	0.0911858	0.117892
2010001K21Rik	1.19268	0.0148465	0.31006	0.604366		0.828269
2010007H06Rik	3.92915	0.133621	0.340162	0.117259		0.400048
2010008C14Rik	6.74817	0.0114022	0.297086	0.896965		0.962971
2010013B24Rik	9.133	-0.0475694	0.299088	0.607082	0.783468	0.829817
2010015M23Rik	26.562	-0.0391367	0.281874	0.744282	0.872841	0.903413
2010016I18Rik	13.9101	-0.0824714	0.323257	0.0908641	0.290117	0.354776
2010109A12Rik	1.18009	-0.0225696	0.308394	0.571564		0.81176
2010109I03Rik	26.0124	0.601495	0.806831	0.0200141	0.137635	0.175265
2010110K18Rik	70.6644	0.827116	1.07663	0.0114725	0.105063	0.135513
2010111I01Rik	442.167	-0.292654	0.294512	0.113107	0.324839	0.393187
2010204K13Rik	199.429	0.211866	0.362447	0.137716	0.358178	0.43022
2010300C02Rik	17.1655	-0.00356516	0.292093	0.966449	0.983752	0.986892
2010315B03Rik	99.8734	-0.00232238	0.264686	0.985297	0.992598	0.994286
2010320M18Rik	101.277	0.563062	0.867431	0.0200057	0.137635	0.175265
2200002D01Rik	5.50951	0.0824397	0.3145	0.308481		0.620579
2210008F06Rik	26.2502	-0.0584567	0.267067	0.678915	0.832079	0.870609
2210011C24Rik	8.86973	0.0639555	0.315383	0.226044	0.460422	0.536023
2210011K15Rik	1.27782	-0.0276149	0.310688	0.352554		0.659057
2210016F16Rik	59.2368	0.0818428	0.281144	0.549051	0.74776	0.798865
2210016L21Rik	695.608	-0.200832	0.163728	0.150177	0.372717	0.446224
2210039B01Rik	2.14941	-0.0280197	0.308885	0.513649		0.775949
2210406H18Rik	5.47478	-0.081692	0.31658	0.267171		0.581894
2210406O10Rik	23.1685	0.0352688	0.27818	0.7822	0.892549	0.919542
2210408F21Rik	29.6977	0.121474	0.286631	0.403975	0.634372	0.700372
2210408I21Rik	68.4005	-0.157903	0.281793	0.321396	0.560391	0.632459
2210411M09Rik	3.00041	-0.0409181	0.311148	0.341383		0.64957
2210412B16Rik	7.5465	-0.00796512	0.297025	0.922442		0.97008
2210418O10Rik	269.158	-0.108896	0.189866	0.469924	0.688461	0.748326
2300009A05Rik	182.051	0.162339	0.286349	0.308316	0.546979	0.620307
2310001H17Rik	8.85829	0.0172907	0.303445	0.795712	0.900458	0.925601
2310001K24Rik	1.37888	-0.0394809	0.312911	0.20154		0.509176
2310002F09Rik	3.53898	0.0389742	0.311804	0.288896		0.603267
2310007B03Rik	3.06209	-0.0527257	0.312262	0.315604		0.626954
2310009A05Rik	106.304	0.729724	0.722044	0.0143322	0.117568	0.150996
2310009B15Rik	235.847	0.66998	0.661992	0.0171032	0.127498	0.163045
2310010J17Rik	13.6948	0.250462	0.447233	0.0304023	0.1688	0.213428
2310011J03Rik	600.651	0.343827	0.342492	0.0805319	0.271818	0.33423
2310014F06Rik	15.2979	0.146827	0.32475	0.23888	0.475999	0.551874
2310015A10Rik	47.7346	0.247054	0.299343	0.165478	0.391664	0.466123
2310022A10Rik	725.104	-0.0199128	0.149651	0.878589	0.941239	0.956802
2310022B05Rik	2374.07	0.21913	0.21908	0.181095	0.411244	0.486404
2310026L22Rik	2.54379	0.0647382	0.314849	0.251788		0.566888
2310030G06Rik	72.8081	0.665411	0.525073	0.0152814	0.120946	0.155107
2310031A07Rik	2.50518	0.0238061	0.307806	0.612426		0.832923
2310033P09Rik	366.918	0.229664	0.302392	0.185892	0.417229	0.492918
2310034G01Rik	14.3389	0.0805123	0.303243	0.442536	0.666675	0.728315
2310039H08Rik	292.728	0.47797	0.571864	0.0341973	0.178279	0.224924
2310039L15Rik	6.92487	-0.0817851	0.316963	0.257548		0.57328
2310040G24Rik	10.8446	0.11746	0.332262	0.139429	0.360029	0.432481
2310043L19Rik	1.21944	-0.0223701	0.31072	0.419475		0.71167
2310043M15Rik	9.7284	0.0280736	0.295029	0.770328	0.886441	0.914538
2310043P16Rik	6.52122	-0.00478473	0.302889	0.937283		0.976669
2310047D07Rik	4.94027	-0.0668133	0.308697	0.405786		0.701791
2310057M21Rik	398.788	-0.130399	0.262638	0.405991	0.635737	0.701791
2310058D17Rik	63.1401	-0.286547	0.341195	0.117046	0.330547	0.399835
2310061I04Rik	551.177	0.0753848	0.217566	0.633152	0.799688	0.842941
2310067P03Rik	7.86205	-0.0806413	0.321459	0.132014		0.423413
2310068J16Rik	19.3052	-0.0719181	0.290698	0.548814	0.747709	0.798865
2310069B03Rik	2.60598	-0.114749	0.339033	0.0239605		0.190863
2310074N15Rik	3.00923	0.045364	0.308272	0.462027		0.742885
2410002F23Rik	2205.77	-0.268191	0.190573	0.0829672	0.276469	0.339658
2410004B18Rik	632.35	0.16888	0.273721	0.304731	0.54358	0.61671
2410004P03Rik	2.80569	-0.0191855	0.307057	0.688443		0.87571
2410006H16Rik	1444.26	0.233362	0.346967	0.157554	0.382242	0.456223
2410012E07Rik	41.1804	-0.807812	0.438228	0.00510886	0.0716817	0.0928293
2410015M20Rik	993.819	0.165382	0.284269	0.306179	0.545043	0.618384
2410018L13Rik	4.21966	0.0275714	0.308155	0.556826		0.802416
2410021H03Rik	1.65303	-0.0828324	0.324891	0.033819		0.22404
2410022M11Rik	26.554	0.605082	0.815695	0.0197749	0.136784	0.174132
2410024N13Rik	23.959	9.57836	3.01821	2.53088e-09	1.8843e-06	2.52293e-06
2410080I02Rik	1.18231	0.0252091	0.308371	0.558592		0.803571
2410124H12Rik	1.18056	-0.0283299	0.309891	0.42524		0.71643
2410131K14Rik	483.665	0.362342	0.176562	0.0155574	0.121986	0.156351
2410137M14Rik	1.25264	0.0311296	0.310163	0.390177		0.690504
2500002B13Rik	47.574	-0.975322	0.896746	0.00848024	0.0911262	0.117801
2500004C02Rik	89.401	-0.256432	0.340937	0.14134	0.362449	0.435184
2510002D24Rik	222.257	0.21809	0.309901	0.197304	0.428868	0.504653
2510009E07Rik	75.3687	-0.176182	0.331053	0.208007	0.441573	0.517643
2510016D11Rik	14.3224	0.0707772	0.289438	0.564054	0.757233	0.806983
2510017J16Rik	4.66148	0.0225273	0.294779	0.815155		0.932849
2510039O18Rik	1904.64	0.309045	0.204658	0.057988	0.230024	0.286005
2510046G10Rik	21.3004	-0.0383367	0.284031	0.743042	0.872591	0.903348
2600006K01Rik	12.3778	-1.09337	0.842575	0.00702818	0.0838204	0.108504
2610001J05Rik	389.815	0.370094	0.280347	0.0552444	0.224117	0.278806
2610002M06Rik	522.312	0.559295	0.228297	0.00267542	0.0512723	0.0670071
2610005L07Rik	1912.61	-0.114935	0.302012	0.368079	0.603314	0.67244
2610008E11Rik	289.568	-0.522777	0.221306	0.00375722	0.0608233	0.0791435
2610017A05Rik	32.1521	-0.228065	0.368322	0.12873	0.347192	0.418073
2610020C07Rik	102.539	-0.0371726	0.213169	0.809261	0.906858	0.930836
2610021A01Rik	380.704	-0.702855	0.471557	0.0105603	0.102489	0.132218
2610027K06Rik	11.4155	-0.0419445	0.282488	0.728181	0.86232	0.895119
2610028D06Rik	4.81676	-0.007258	0.298992	0.925189		0.9717
2610028E06Rik	1.0491	-0.0185796	0.31059	0.31863		0.629815
2610035D17Rik	153.172	0.193994	0.259768	0.253328	0.49239	0.568095
2610037D02Rik	55.0888	-1.45184	0.36176	3.86117e-06	0.000609791	0.000808297
2610044O15Rik8	887.918	-0.587766	0.211473	0.000962973	0.0304163	0.0400773
2610105M22Rik	2.05763	0.0368167	0.309825	0.418807		0.711553
2610203C22Rik	20.5366	0.00749494	0.272236	0.956756	0.979818	0.984246
2610206C17Rik	1.71049	0.0249237	0.309088	0.511019		0.774239
2610301B20Rik	516.885	-0.0283099	0.172732	0.841884	0.921768	0.942042
2610306M01Rik	68.6478	0.447357	0.592334	0.0352851	0.18052	0.227703
2610307P16Rik	7.08949	-0.0381678	0.30574	0.567743		0.809458
2610318N02Rik	234.57	-0.211322	0.28784	0.214467	0.448287	0.524246
2610507B11Rik	6260.6	-0.270632	0.217688	0.103626	0.309517	0.376868
2610507I01Rik	106.104	-0.380529	0.41106	0.0616371	0.237247	0.294054
2610524H06Rik	409.551	0.213748	0.315229	0.199329	0.431049	0.506827
2700012I20Rik	3.79503	-0.0405006	0.300611	0.63204		0.842562
2700016F22Rik	2.37359	-0.0298255	0.309727	0.435925		0.724087
2700029L08Rik	2.14718	-0.00441556	0.306061	0.926831		0.972399
2700033N17Rik	59.9193	0.0576137	0.242969	0.70935	0.850317	0.885227
2700038G22Rik	257.56	-0.750526	0.371467	0.00395872	0.062331	0.0811674
2700046G09Rik	20.6221	0.108166	0.307156	0.358914	0.594578	0.66409
2700049A03Rik	564.967	-0.170738	0.233989	0.299657	0.537842	0.611942
2700062C07Rik	538.882	0.961022	0.421354	0.00149243	0.0396165	0.0517259
2700068H02Rik	4.8347	0.12145	0.338465	0.0780378		0.330029
2700078F05Rik	1.30961	0.0251146	0.309615	0.480772		0.755082
2700080J24Rik	1.01665	-0.0315891	0.311686	0.296444		0.609005
2700081O15Rik	3255.29	-0.241242	0.16048	0.0801716	0.271317	0.33366
2700089I24Rik	1.5763	-0.0166462	0.307074	0.720582		0.891255
2700097O09Rik	278.49	-0.23294	0.19165	0.130896	0.350888	0.422149
2700099C18Rik	327.633	-0.102043	0.233114	0.519273	0.726257	0.780241
2810001G20Rik	132.511	-0.00508476	0.250048	0.969509	0.985071	0.987866
2810002D19Rik	137.295	-0.576077	0.308757	0.00912278	0.0945854	0.12203
2810004N23Rik	1107.34	0.209658	0.160494	0.128732	0.347192	0.418073
2810006K23Rik	328.11	0.0780705	0.171909	0.589985	0.773139	0.820981
2810013P06Rik	125.088	-0.0580927	0.251107	0.696754	0.843757	0.880463
2810021J22Rik	200.563	-0.325058	0.24539	0.0693624	0.252381	0.31192
2810025M15Rik	1501.91	0.727084	0.664193	0.0147074	0.119279	0.152975
2810029C07Rik	37.9939	0.0075359	0.26743	0.957912	0.979923	0.984246
2810030D12Rik	8.46259	0.330426	0.574597	0.0196422		0.173549
2810039B14Rik	135.374	-0.0793256	0.221881	0.612941	0.787391	0.832923
2810402E24Rik	96.8332	0.119926	0.260067	0.447192	0.670423	0.732169
2810403D21Rik	72.5532	0.32652	0.456545	0.0650484	0.244283	0.302463
2810405F15Rik	12.3406	0.0831516	0.30552	0.417074	0.645457	0.710139
2810405F17Rik	29.577	-0.25886	0.33429	0.140838	0.361941	0.434643
2810407A14Rik	1.07098	0.0206269	0.310763	0.264987		0.580742
2810408A11Rik	16.3743	0.0851155	0.307352	0.396888	0.628936	0.695193
2810408I11Rik	114.878	0.208427	0.325613	0.194701	0.425339	0.500783
2810410L24Rik	281.706	-0.0989245	0.246212	0.527341	0.732562	0.785943
2810414N06Rik	31.9143	0.155742	0.319545	0.254991	0.494393	0.570115
2810425M01Rik	3.06955	-0.00652357	0.301358	0.92374		0.971006
2810428J06Rik	8.71151	-0.138585	0.328728	0.22007	0.453811	0.529567
2810429I04Rik	124.602	-0.246607	0.261067	0.160278	0.386065	0.460255
2810430I11Rik	37.5609	0.163179	0.300288	0.289816	0.529847	0.604051
2810433D01Rik	32.0175	-0.0861657	0.27104	0.549638	0.747919	0.798869
2810442N19Rik	2.85046	0.0344579	0.306431	0.574975		0.813624
2810454H06Rik	27.1832	0.0421796	0.281317	0.73573	0.867376	0.899374
2810455O05Rik	29.5864	0.103973	0.278608	0.473495	0.690909	0.75046
2810457G06Rik	4.38622	-0.0165964	0.300486	0.82303		0.93503
2810459M11Rik	3.35607	0.104092	0.328265	0.126858		0.41575
2810468N07Rik	112.638	-0.26583	0.310825	0.140318	0.361444	0.434049
2900005J15Rik	38.6748	0.0900037	0.259819	0.554937	0.751671	0.801738
2900009J06Rik	5.74941	0.0703597	0.301786	0.486219		0.758472
2900011O08Rik	48.4917	-0.182555	0.348482	0.159886	0.385506	0.459542
2900018N21Rik	10.9607	-0.0541031	0.299902	0.568383	0.76	0.8097
2900026A02Rik	549.457	0.000551308	0.221826	0.996965	0.998982	0.998959
2900027M19Rik	124.708	-0.396709	0.267556	0.038282	0.188516	0.23731
2900041M22Rik	69.8222	0.0272914	0.286863	0.809291	0.906858	0.930836
2900045O20Rik	1.26344	0.00901299	0.308281	0.782391		0.919542
2900052L18Rik	175.596	-1.13766	0.408129	0.000327697	0.0155571	0.0205802
2900060B14Rik	3.95568	0.0735507	0.314738	0.284714		0.598534
2900060N12Rik	13.0002	-0.234714	0.41882	0.0517315	0.217605	0.271086
2900072N19Rik	1.09091	-0.0205335	0.308554	0.603225		0.827625
2900076A07Rik	92.5404	-0.549331	0.387553	0.0198373	0.136995	0.174412
2900089D17Rik	37.0187	0.324851	0.602934	0.00859748	0.0913811	0.118097
2900092O11Rik	1.82598	-0.0854073	0.323119	0.112009		0.391321
2900093K20Rik	23.6242	0.119568	0.309493	0.33086	0.570216	0.641393
2900097C17Rik	5764.02	-0.0595479	0.15259	0.65117	0.812962	0.854555
3000002C10Rik	69.07	0.161921	0.305042	0.282574	0.521843	0.596365
3010001F23Rik	17.2496	0.0173718	0.279187	0.889977	0.946778	0.960548
3010003L21Rik	81.3581	0.757559	0.51637	0.00963117	0.0975281	0.125854
3110001I22Rik	82.8871	0.196833	0.286367	0.241264	0.478397	0.554404
3110009E18Rik	51.3134	0.157359	0.302071	0.293333	0.53205	0.606244
3110021N24Rik	18.3269	-0.0151363	0.273247	0.904969	0.954994	0.965902
3110039I08Rik	751.318	-0.892365	0.542187	0.00547986	0.0740515	0.0958357
3110040N11Rik	183.94	0.501197	0.521071	0.0326321	0.174249	0.220077
3110045C21Rik	21.8104	0.172493	0.3197	0.23823	0.475292	0.551204
3110053B16Rik	22.4657	-0.042891	0.29088	0.692109	0.840672	0.877956
3110056K07Rik	73.2716	-0.23875	0.301878	0.1714	0.399143	0.473989
3110067C02Rik	3.6038	-0.00523833	0.305248	0.919077		0.969323
3110070M22Rik	4.93827	-0.016893	0.301571	0.810878		0.931613
3110082I17Rik	962.201	0.170198	0.225626	0.29663	0.535111	0.609207
3110082J24Rik	11.4452	0.0930388	0.321047	0.214155	0.448037	0.52391
3110083C13Rik	21.7219	-0.0181256	0.291837	0.850597	0.927477	0.945891
3110099E03Rik	11.7031	0.122657	0.33767	0.095353	0.297729	0.363542
3222401L13Rik	14.5305	-0.102641	0.315927	0.300526	0.539092	0.613176
3300002I08Rik	29.0614	-0.296061	0.394318	0.0954788	0.297729	0.363542
3300005D01Rik	4.12613	0.0955105	0.324698	0.152155		0.448833
3425401B19Rik	7.16402	-0.0197747	0.310814	0.0871406		0.348462
3830403N18Rik	741.3	1.10681	0.403895	0.000385203	0.0171586	0.0226512
3830406C13Rik	316.08	0.534132	0.335967	0.0171279	0.127498	0.163045
3830408C21Rik	20.1756	0.0333106	0.285959	0.77377	0.888506	0.916182
3830432H09Rik	3.51881	0.0140707	0.305182	0.798443		0.926274
3930402G23Rik	13.2438	0.177858	0.368329	0.0758722	0.263907	0.32534
4430402I18Rik	28.5062	-0.263561	0.428093	0.0677572	0.249443	0.308488
4632404H12Rik	88.4464	-0.136551	0.213707	0.388865	0.622304	0.689348
4632404M16Rik	1.91644	0.112597	0.336022	0.0461851		0.256524
4632411P08Rik	1.89436	-0.0160301	0.305427	0.770282		0.914535
4632415L05Rik	436.601	-0.376091	0.198295	0.0203747	0.138805	0.176761
4632427E13Rik	35.9309	-0.0453507	0.273997	0.729471	0.863431	0.896109
4632428C04Rik	1.66616	0.0445361	0.311949	0.289251		0.603465
4632432E15Rik	7.53007	0.0150756	0.299243	0.852335		0.94671
4632433K11Rik	2.24237	0.0233249	0.30984	0.46956		0.748194
4633401B06Rik	4.94758	-0.0138364	0.300498	0.852284		0.94671
4731419I09Rik	37.3045	-0.30814	0.478846	0.050992	0.216118	0.269412
4732414G09Rik	13.3073	0.106389	0.334539	0.0363876	0.183405	0.231391
4732416N19Rik	35.2836	-0.171496	0.298239	0.275356	0.514976	0.590028
4732419C18Rik	4.95275	-0.037252	0.296439	0.692747		0.878321
4732440D04Rik	73.8735	-0.126588	0.291546	0.376141	0.610629	0.678805
4732463B04Rik	0.928993	-0.00511452	0.30885	0.839949		0.941401
4732471J01Rik	11.4804	-0.0690924	0.298633	0.515465	0.723124	0.777487
4732487G21Rik	29.9935	0.0702075	0.271144	0.619845	0.79106	0.835779
4732490B19Rik	1.13983	-0.0206917	0.309308	0.534353		0.790261
4732491K20Rik	55.4592	0.0143427	0.242295	0.92628	0.964528	0.972162
4732496C06Rik	26.4101	-0.0390326	0.272051	0.768954	0.885578	0.914099
4831440E17Rik	4.32093	-0.119111	0.333845	0.12693		0.4158
4833403J16Rik	3.07519	-2.78859e-05	0.305185	0.994308		0.997945
4833407H14Rik	1.42864	0.0299106	0.308852	0.498852		0.767056
4833412K13Rik	9.8752	-0.487025	1.0036	0.0164957	0.125321	0.160391
4833413G10Rik	36.2201	-0.0237771	0.293801	0.802212	0.903601	0.927813
4833417C18Rik	28.9081	0.00371316	0.259249	0.981344	0.990603	0.992868
4833418N02Rik	30.0801	-0.22954	0.339924	0.162067	0.388278	0.462664
4833420G17Rik	463.324	-0.56968	0.185113	0.00040951	0.017669	0.0233367
4833422C13Rik	10.7829	-0.0455208	0.29666	0.640084	0.804609	0.847562
4833422M21Rik	7.82609	0.0898558	0.304531	0.410419		0.70447
4833427G06Rik	1.15585	-0.0262795	0.309746	0.447594		0.732426
4833439L19Rik	826.677	-0.318116	0.187934	0.0402896	0.191934	0.240909
4833445I07Rik	6.91586	-0.0508912	0.308399	0.45014		0.734481
4921507P07Rik	1.1033	-0.0217478	0.308139	0.598618		0.824764
4921514A10Rik	12.4062	-0.123647	0.315057	0.298514	0.536837	0.611038
4921515L22Rik	12.419	-0.0746062	0.309421	0.387746	0.621725	0.688773
4921522P10Rik	3.93602	0.0724965	0.311486	0.351157		0.657666
4921523L03Rik	2.81932	0.0769575	0.317263	0.227664		0.537232
4921524J17Rik	321.135	0.158751	0.225946	0.329621	0.569021	0.640338
4921525O09Rik	3.00174	0.0931067	0.324649	0.136183		0.428344
4921527H02Rik	1.13873	-0.000912082	0.307882	0.960549		0.985205
4921531C22Rik	13.5907	0.0691354	0.305328	0.455902	0.677311	0.738631
4921534A09Rik	7.85875	-0.0786013	0.297702	0.488397		0.759575
4921536K21Rik	11.065	0.117143	0.327451	0.198537	0.430352	0.506171
4921539H07Rik	1.56532	-0.0310495	0.3083	0.516392		0.778207
4930402H24Rik	917.353	0.122299	0.208699	0.43842	0.663636	0.725862
4930403P22Rik	2.62298	-0.0293478	0.306894	0.59708		0.823888
4930404A12Rik	1.13024	-0.0186689	0.310606	0.305329		0.617383
4930404I05Rik	29.1081	0.131896	0.277955	0.390881	0.623695	0.690834
4930404N11Rik	13.2708	0.00377303	0.287792	0.974084	0.987457	0.989973
4930405A21Rik	5.71064	-0.0331687	0.298233	0.70312		0.88254
4930407I10Rik	3.03117	-0.0258397	0.305413	0.662329		0.861085
4930412C18Rik	13.9235	-0.0762178	0.300421	0.478049	0.694404	0.75336
4930412F12Rik	2.87583	-0.0639601	0.313615	0.296004		0.608733
4930412L05Rik	1.28875	0.00684484	0.306754	0.892		0.961393
4930412M03Rik	1.64655	0.0490466	0.312634	0.26669		0.581738
4930413G21Rik	4.29259	0.0027938	0.302774	0.967767		0.987003
4930415O20Rik	9.06062	0.182214	0.372636	0.069083	0.251739	0.311103
4930422M22Rik	10.0276	0.112874	0.321627	0.249076	0.487657	0.563497
4930426I24Rik	9.61936	-0.0794001	0.307009	0.408086	0.637376	0.703052
4930426L09Rik	10.0695	0.0813457	0.302833	0.447461	0.670537	0.732301
4930429F24Rik	6.30267	-0.0829531	0.3201	0.189099		0.496126
4930429H19Rik	7.678	-0.0156154	0.300938	0.831227		0.938238
4930430E12Rik	3.27248	-0.0649813	0.307748	0.426762		0.717577
4930430F08Rik	234.4	-0.00420851	0.202618	0.976625	0.988807	0.991345
4930431F10Rik	3.02256	-0.0783439	0.316827	0.243258		0.556239
4930431F12Rik	2.89416	7.17068e-05	0.306882	0.998729		0.999485
4930431P19Rik	13.543	-0.0330125	0.289153	0.759048	0.879736	0.909138
4930432E11Rik	1.20621	-0.0397395	0.311689	0.303809		0.615915
4930432K21Rik	25.154	-0.102182	0.296355	0.423443	0.65086	0.7151
4930434B07Rik	3.4435	0.0328099	0.30837	0.50966		0.773188
4930435F18Rik	11.7205	-0.016063	0.280227	0.891525	0.947622	0.961051
4930444M15Rik	1.71133	0.00632543	0.306506	0.878632		0.956802
4930444P10Rik	1.28142	-0.0435692	0.310892	0.362711		0.667693
4930445N18Rik	9.46301	0.129665	0.338285	0.1184	0.332405	0.40191
4930447F24Rik	127.426	-0.204416	0.305049	0.216966	0.450796	0.526672
4930447M23Rik	6.92702	0.0207078	0.302766	0.766106		0.912868
4930448E22Rik	6.53118	0.0228122	0.292116	0.819915		0.934315
4930451G09Rik	31.3808	-0.108456	0.298275	0.400925	0.632095	0.697904
4930452B06Rik	80.2892	0.112019	0.227978	0.484645	0.699089	0.757527
4930452G13Rik	5.44381	-0.0123911	0.29523	0.888046		0.960171
4930452L12Rik	1.17571	-0.0179023	0.308483	0.617657		0.835327
4930453N24Rik	691.044	0.730092	0.571815	0.0124157	0.108829	0.140061
4930455C13Rik	3.36792	-0.0463644	0.305917	0.522904		0.7827
4930455G09Rik	4.75621	0.102302	0.327616	0.134811		0.426911
4930456G14Rik	1.39464	-0.0227893	0.306917	0.649614		0.853835
4930458D05Rik	4.10626	-0.0945163	0.327299	0.0862288		0.346338
4930461G14Rik	1.60952	0.013889	0.30855	0.671199		0.866251
4930466K18Rik	5.76273	-0.0370477	0.298917	0.672819		0.866649
4930470P17Rik	2.30779	0.0696912	0.3173	0.178477		0.482781
4930473A02Rik	2.28424	-0.0717481	0.317313	0.196381		0.503248
4930474N05Rik	1.04165	-0.00324469	0.308609	0.889417		0.96024
4930478K11Rik	1.91988	0.0426784	0.313828	0.0906981		0.354776
4930478M13Rik	3.7864	0.104348	0.328146	0.129891		0.420139
4930479D17Rik	1.22525	0.0273894	0.308514	0.534984		0.790524
4930480K02Rik	9.83674	-0.133582	0.327719	0.22287	0.456696	0.532124
4930480K23Rik	22.1082	-0.112289	0.32737	0.184522	0.415526	0.490948
4930481A15Rik	16.6868	0.0158521	0.282583	0.89441	0.949555	0.962355
4930481B07Rik	17.2458	-0.064711	0.284367	0.606425	0.783242	0.829611
4930483J18Rik	2.30467	0.0872281	0.326412	0.0320402		0.218265
4930483K19Rik	3.30412	-0.0462777	0.312661	0.25681		0.57242
4930486L24Rik	3.46267	0.0317355	0.311032	0.324556		0.636201
4930500L23Rik	1.02379	-0.0127764	0.309287	0.612101		0.832923
4930500M09Rik	1.77159	-0.053164	0.314404	0.193882		0.500439
4930502E18Rik	2.04384	-0.00161636	0.3045	0.976106		0.991066
4930503B20Rik	2.10425	-0.0277389	0.3101	0.408404		0.703318
4930503E14Rik	2.80282	-0.054792	0.314113	0.229923		0.540446
4930503L19Rik	811.467	0.186511	0.25588	0.258655	0.498406	0.574136
4930505A04Rik	2.45995	0.0396435	0.309505	0.438856		0.726123
4930505O20Rik	1.23738	0.0184211	0.30861	0.608483		0.830779
4930506C21Rik	11.6254	0.0162129	0.293981	0.865827	0.935278	0.952505
4930507D05Rik	3.86814	0.00364554	0.297608	0.967679		0.987003
4930509E16Rik	7.43043	-0.0756285	0.305014	0.44107		0.727446
4930509G22Rik	11.9702	0.104109	0.309936	0.349104	0.585931	0.655684
4930511E03Rik	3.09449	0.0926211	0.324886	0.128843		0.418236
4930511M06Rik	62.016	-0.209118	0.279226	0.22095	0.454666	0.530493
4930512J16Rik	3.91956	-0.0411186	0.308111	0.484913		0.757776
4930513N10Rik	63.2962	-0.0254474	0.265744	0.853924	0.928928	0.947385
4930515G01Rik	10.8222	0.0581688	0.301385	0.536975	0.739831	0.791849
4930516B21Rik	53.7441	-0.305574	0.422078	0.080979	0.272572	0.335089
4930517E14Rik	1.97961	0.0309028	0.309509	0.459368		0.741435
4930518I15Rik	22.9825	-0.168467	0.341258	0.177913	0.407033	0.482126
4930519A11Rik	2.74073	-0.0440061	0.309851	0.407954		0.703052
4930519L02Rik	1.11016	-0.0353254	0.308614	0.496106		0.76519
4930520O04Rik	50.5648	0.176511	0.289584	0.276764	0.516434	0.591684
4930522L14Rik	93.1686	0.00739273	0.205573	0.96301	0.98217	0.985658
4930523C07Rik	27.9749	1.46431	1.10046	0.00429248	0.0656683	0.0854984
4930524J08Rik	40.1502	1.08154	0.641018	0.00392388	0.0621714	0.0809461
4930524O07Rik	11.6685	-0.278262	0.438954	0.064023	0.242432	0.300304
4930525G20Rik	4.54056	-0.0870988	0.317106	0.271276		0.586421
4930526A20Rik	13.7557	-0.0215996	0.293294	0.820835	0.91191	0.934315
4930526L06Rik	4.91954	-0.0316432	0.303472	0.654071		0.855717
4930528D03Rik	4.03039	0.0499485	0.306376	0.499844		0.767382
4930532G15Rik	6.6553	0.151684	0.343864	0.141227		0.435154
4930533N22Rik	181.815	0.156745	0.223095	0.336378	0.575189	0.646062
4930534D22Rik	5.04267	0.00104009	0.301818	0.993381		0.997483
4930534H03Rik	1.76485	-0.0449433	0.311643	0.324138		0.635586
4930537H20Rik	4.0175	0.108496	0.321554	0.241947		0.555123
4930539E08Rik	52.895	0.0578224	0.294105	0.598155	0.777387	0.824414
4930539J05Rik	15.045	-0.295019	0.42151	0.0808466	0.27236	0.334872
4930539M17Rik	6.09858	-0.115015	0.328869	0.176978		0.480963
4930540M05Rik	3.96836	-0.0716472	0.309396	0.391791		0.691376
4930547M16Rik	11.6885	0.0800967	0.303387	0.443881	0.667727	0.729575
4930548H24Rik	3.32757	-0.0420195	0.309446	0.430544		0.720469
4930550C14Rik	21.7397	0.00523486	0.26441	0.971361	0.9858	0.988598
4930552P12Rik	1.97746	-0.0267936	0.30611	0.642478		0.848932
4930554C24Rik	3.19748	0.0532563	0.307253	0.468326		0.747327
4930555A03Rik	22.8721	0.12303	0.297873	0.370429	0.605506	0.674002
4930556H04Rik	8.93398	-0.224669	0.42036	0.0312578	0.170681	0.215581
4930556J24Rik	2.73118	-0.0340428	0.303814	0.632266		0.842615
4930556M19Rik	21.0141	0.0669988	0.280642	0.612916	0.787391	0.832923
4930557K07Rik	1.93273	-0.0287754	0.309722	0.458468		0.740381
4930558J18Rik	44.457	-0.0447236	0.230016	0.772633	0.888042	0.915765
4930558N11Rik	7.77641	0.0758436	0.30422	0.446579		0.73191
4930562C15Rik	3.25314	-0.115983	0.338644	0.028351		0.205933
4930563E22Rik	43.9603	0.108541	0.264333	0.480543	0.696256	0.754892
4930563M21Rik	1.64852	0.00308228	0.307238	0.958115		0.984305
4930565N06Rik	15.4416	-1.59177	1.11232	0.00437244	0.0660771	0.0859783
4930566F21Rik	5.46531	0.0531706	0.305149	0.506861		0.771427
4930577N17Rik	24.5905	0.282296	0.348107	0.120168	0.334596	0.404376
4930578C19Rik	4.35776	-0.0498835	0.307841	0.464244		0.744769
4930578M01Rik	7.24048	-0.109837	0.321825	0.243397		0.556312
4930579G18Rik	49.7544	-0.197016	0.375576	0.0922105	0.292434	0.357539
4930579G24Rik	416.598	0.0284911	0.207818	0.853183	0.928671	0.947016
4930579K19Rik	5.54834	0.0823013	0.317298	0.250796		0.565711
4930581F22Rik	77.2548	0.130026	0.286703	0.382184	0.616725	0.68472
4930588K23Rik	2.34167	-0.0519262	0.31233	0.30929		0.621309
4930589O11Rik	2.49182	-0.113836	0.338401	0.0203363		0.176505
4930590J08Rik	9.0707	0.00738252	0.300582	0.919959	0.961275	0.969475
4930594M22Rik	14.9245	-0.0939768	0.291613	0.467846	0.686916	0.747141
4930597O21Rik	6.27219	-0.014401	0.301183	0.83917		0.940997
4930599N23Rik	2.29254	-0.0126664	0.305546	0.809474		0.930869
4931403E22Rik	1.24417	-0.0377826	0.310494	0.383681		0.686319
4931406C07Rik	485.551	0.261784	0.199909	0.10083	0.305518	0.372204
4931406P16Rik	1357.91	-0.143442	0.316131	0.272976	0.512863	0.588043
4931409K22Rik	32.1317	-0.230385	0.407043	0.0666538	0.246979	0.305699
4931413K12Rik	3.10645	-0.0466484	0.308654	0.453036		0.736552
4931414P19Rik	192.683	-0.0219081	0.214053	0.88635	0.945299	0.959602
4931415C17Rik	8.79018	0.187468	0.372159	0.0836902	0.277518	0.340784
4931422A03Rik	4.79454	-0.0816244	0.317252	0.252233		0.567276
4931428F04Rik	288.193	-0.32142	0.381476	0.0888933	0.286981	0.35151
4931440F15Rik	1.92766	-0.0457156	0.312542	0.26613		0.581486
4931440P22Rik	31.7648	-0.0465899	0.249216	0.756232	0.878132	0.907767
4932415D10Rik	103.861	-0.0834522	0.326631	0.00252056	0.0501386	0.0655471
4932422M17Rik	101.684	-0.0583385	0.302207	0.521565	0.727966	0.781788
4932435O22Rik	9.09238	-0.020407	0.296001	0.821076	0.91191	0.934315
4932438A13Rik	1307.62	-0.360678	0.256802	0.0510685	0.216325	0.269558
4932442E05Rik	9.26227	-0.127306	0.328553	0.208617	0.442448	0.518484
4932443L11Rik	9.99811	0.146297	0.347499	0.100275	0.304604	0.371138
4932702P03Rik	6.59803	-0.0608784	0.30432	0.491125		0.761376
4933402D24Rik	2.73707	-0.00288903	0.305815	0.953131		0.983035
4933404O12Rik	314.014	-0.172281	0.215852	0.278359	0.517868	0.592977
4933405D12Rik	2.19986	-0.00802897	0.306748	0.851851		0.946481
4933405L10Rik	10.7604	0.0431352	0.301582	0.609573	0.785182	0.83154
4933406B17Rik	1.24587	-0.0024332	0.306788	0.953661		0.983106
4933406C10Rik	16.8321	-0.139933	0.307028	0.310003	0.548541	0.62167
4933406I18Rik	2.07091	0.0810548	0.319224	0.197581		0.50484
4933406J09Rik	2.60748	0.0551623	0.310406	0.385591		0.687836
4933406P04Rik	2.01295	0.0825497	0.322272	0.115161		0.396849
4933407K13Rik	274.124	-0.243916	0.327728	0.156816	0.381132	0.454995
4933407L21Rik	18.3193	0.0295457	0.282631	0.804971	0.904843	0.928933
4933408B17Rik	5.68437	-0.159686	0.361282	0.0571035		0.283473
4933408J17Rik	1.9357	-0.110665	0.334795	0.056045		0.280479
4933411E06Rik	8.88741	0.103487	0.301474	0.40059	0.632017	0.697847
4933411E08Rik	1.76147	-0.0733727	0.316422	0.241234		0.554396
4933411K16Rik	12.6406	-0.121966	0.332931	0.151108	0.37412	0.447614
4933412A08Rik	0.90874	-0.0183705	0.310554	0.345515		0.652931
4933412E12Rik	187.586	0.379759	0.268416	0.0457952	0.204165	0.255375
4933412L11Rik	1.17267	-0.00753801	0.308487	0.855365		0.948121
4933413C19Rik	1.75462	-0.0196569	0.306292	0.713574		0.888133
4933413J09Rik	6.94523	-0.0761835	0.309569	0.385989		0.687918
4933415A04Rik	20.9696	-0.0272827	0.280035	0.819612	0.91185	0.934315
4933417C20Rik	3.51537	-0.00536821	0.303974	0.926622		0.972332
4933417D19Rik	3.48045	-0.0197308	0.306528	0.69652		0.880463
4933421A08Rik	10.241	0.0926459	0.319303	0.247326	0.48543	0.561249
4933421O10Rik	107.753	-0.0621318	0.230224	0.689262	0.838321	0.875972
4933422A05Rik	3.97776	0.0265957	0.302288	0.718255		0.889964
4933423P22Rik	1.09194	0.0367735	0.311087	0.30413		0.616308
4933424G06Rik	1.78188	-0.00721323	0.305804	0.883136		0.958334
4933424M12Rik	2.13488	0.0293245	0.307322	0.595455		0.823224
4933425D22Rik	1.54991	-0.0597404	0.315756	0.225538		0.535474
4933427D14Rik	513.127	-0.232452	0.269062	0.188733	0.420287	0.495911
4933427E11Rik	1.25789	0.0369072	0.31122	0.310507		0.621865
4933427G23Rik	7.85211	0.0735203	0.309796	0.381537		0.684201
4933427I04Rik	148.109	-0.233368	0.439019	0.0170641	0.127498	0.163045
4933427J07Rik	11.6248	-0.049838	0.29878	0.600166	0.778528	0.825323
4933428G20Rik	3.03107	-0.00444271	0.305184	0.928374		0.972986
4933428P19Rik	1.43137	-0.0340501	0.310251	0.400912		0.697904
4933429H19Rik	1.55741	0.00923351	0.308722	0.778173		0.918072
4933430I17Rik	28.4413	-0.295141	0.361281	0.10756	0.315699	0.383725
4933431C10Rik	12.1998	-0.234004	0.412878	0.0617834	0.23751	0.294283
4933431E20Rik	791.31	-0.716195	0.435154	0.00828364	0.0900659	0.116461
4933431K14Rik	40.757	0.232959	0.40475	0.073948	0.260576	0.321501
4933431K23Rik	14.19	0.0765672	0.294888	0.514864	0.722677	0.77713
4933433G15Rik	4.51358	-0.034131	0.304808	0.613337		0.832923
4933433G19Rik	6.2085	0.0110444	0.300359	0.884799		0.958955
4933434E20Rik	1234.74	0.0525546	0.204396	0.735537	0.867345	0.899348
4933435G04Rik	2.92189	-0.0603099	0.312872	0.311432		0.623114
4933436I20Rik	3.61019	0.0319406	0.303527	0.656886		0.857761
4933436P19Rik	2.5627	-0.0532165	0.30932	0.418772		0.711553
4933437G19Rik	6.81311	0.054689	0.295449	0.604131		0.828109
4933439C10Rik	234.254	0.139253	0.311076	0.300888	0.539458	0.613441
4933439K11Rik	1.03819	0.008187	0.308943	0.763328		0.9115
4933440N22Rik	42.005	0.196198	0.307572	0.228096	0.462553	0.537722
5031415H12Rik	1.74323	0.0276491	0.309787	0.456844		0.739153
5031425E22Rik	193.474	0.262675	0.285149	0.146458	0.368324	0.441208
5031425F14Rik	2.52599	-0.0395034	0.306356	0.545007		0.796776
5031434O11Rik	62.0855	0.0117566	0.271014	0.93142	0.967753	0.974578
5031439G07Rik	1925.97	0.206564	0.164839	0.132759	0.353129	0.424562
5033403F01Rik	2.74067	0.0204806	0.304375	0.74517		0.903788
5033406O09Rik	6.1096	-0.00460717	0.289202	0.96156		0.985206
5033417F24Rik	6.08884	0.060649	0.309487	0.404068		0.700372
5033421B08Rik	2.57862	-0.0340803	0.3063	0.579441		0.815952
5033426O07Rik	5.79508	0.0335022	0.307114	0.556452		0.802202
5033428I22Rik	274.13	-0.0164142	0.192286	0.910976	0.957263	0.967744
5033430I15Rik	4.50311	0.0204717	0.304353	0.744311		0.903413
5330417C22Rik	7.61004	-0.0265485	0.303979	0.68316		0.872947
5330425B07Rik	2.19736	0.0180664	0.309422	0.558685		0.803615
5330426L24Rik	23.6579	-0.636275	1.69369	0.0122892	0.108536	0.139678
5330438D12Rik	65.4364	1.2368	0.588065	0.00157078	0.0400173	0.0523082
5330439K02Rik	3.7023	-0.03573	0.303365	0.626156		0.839392
5430400D12Rik	5.34125	-3.58653	1.63714	0.00132431		0.0480608
5430402O13Rik	1.85029	-0.0195497	0.309284	0.53999		0.793943
5430403G16Rik	91.2358	0.228952	0.228238	0.173297	0.401051	0.475528
5430405H02Rik	132.491	0.300205	0.402318	0.0912753	0.290683	0.355404
5430414B19Rik	9.96356	-0.12778	0.306143	0.331862	0.571241	0.642353
5430416N02Rik	371.899	0.126537	0.201609	0.41708	0.645457	0.710139
5430421F17Rik	1.71626	-0.0347553	0.310386	0.377785		0.680424
5430427N15Rik	1.75342	0.0424606	0.308344	0.469196		0.747956
5430427O19Rik	9.02872	0.0203091	0.297693	0.816442	0.910425	0.933425
5430430B14Rik	6.79448	-0.00898956	0.292819	0.923696		0.971006
5430437J10Rik	1.32128	0.0282319	0.311507	0.20357		0.511526
5530400K19Rik	5.72219	-0.217788	0.408317	0.0440536		0.251012
5530601H04Rik	206.287	0.0919827	0.244476	0.559868	0.754616	0.804464
5730405O15Rik	8.26757	-0.34472	0.612404	0.0164603		0.160343
5730409E04Rik	226.986	0.431886	0.264711	0.0255551	0.154626	0.196175
5730414N17Rik	8.45755	0.0605925	0.291566	0.598938		0.82487
5730420D15Rik	1.17772	-0.0229171	0.310057	0.430713		0.720689
5730422E09Rik	3.10383	0.0543845	0.308933	0.428549		0.71908
5730455P16Rik	609.636	-0.184599	0.218871	0.254787	0.494217	0.569943
5730480H06Rik	207.891	0.459152	0.263241	0.0185539	0.132583	0.16902
5730507A11Rik	2.82412	0.0225909	0.30335	0.738645		0.900618
5730507C01Rik	3.36113	-0.00268853	0.302054	0.966652		0.986994
5730521K06Rik	18.4686	-0.0518426	0.261256	0.718513	0.856177	0.890084
5730596B20Rik	1.2452	-0.00154554	0.309809	0.914615		0.968293
5830408C22Rik	38.1791	0.0158626	0.275761	0.903355	0.95415	0.965353
5830417I10Rik	1532.48	-0.204039	0.360781	0.132658	0.352998	0.424391
5830428M24Rik	1.92119	0.0264682	0.30546	0.662492		0.861142
5830432E09Rik	5.99877	-0.0882936	0.318314	0.251911		0.566922
5830444B04Rik	2.25157	0.0382665	0.310571	0.371857		0.674722
5830448L01Rik	14.4888	0.179715	0.345979	0.167918	0.39456	0.469194
5830454E08Rik	8.76784	0.0689018	0.308142	0.416052	0.644311	0.709022
5830462I19Rik	24.9679	-0.110081	0.317893	0.28181	0.521247	0.595737
5830487J09Rik	5.12874	-0.0224621	0.297974	0.791272		0.923454
5930403N24Rik	42.2348	-0.0409039	0.298835	0.646043	0.809041	0.851254
5930420M18Rik	33.199	0.292129	0.348339	0.11438	0.326661	0.395309
5930422O12Rik	1.64447	-0.0282942	0.305693	0.640019		0.847555
5930430L01Rik	50.201	-0.0327451	0.260365	0.817153	0.910958	0.933901
6030408B16Rik	19.8416	-0.0550703	0.307187	0.461909	0.681897	0.742846
6030442K20Rik	25.3724	-0.0719548	0.297316	0.514583	0.722477	0.77694
6030443J06Rik	21.4898	-0.396008	0.633118	0.0297312	0.166985	0.210998
6030445D17Rik	14.6231	0.0788011	0.301726	0.46183	0.681897	0.742846
6030458C11Rik	937.967	-0.447039	0.163283	0.00184265	0.0436139	0.0569313
6030460B20Rik	3.46072	0.00167956	0.30122	0.983107		0.993311
6230400D17Rik	47.2095	-0.0419919	0.230986	0.784716	0.893854	0.920632
6330403K07Rik	8.70938	0.050042	0.296526	0.619574	0.790937	0.835779
6330403L08Rik	138.643	0.16872	0.243039	0.309744	0.548392	0.621536
6330403N20Rik	3.68977	0.0681496	0.308666	0.406186		0.701865
6330410L21Rik	1.44823	0.0110916	0.306574	0.815926		0.933213
6330418K02Rik	36.4168	0.212786	0.383025	0.0956833	0.298015	0.363797
6330537M06Rik	56.7061	0.0158738	0.247168	0.917335	0.96013	0.969048
6330549D23Rik	82.7406	0.0169099	0.254684	0.910025	0.956915	0.967462
6330562C20Rik	29.7303	1.34761	0.582004	0.00095209	0.0301946	0.0397826
6430511E19Rik	52.781	-0.181813	0.32934	0.208931	0.44254	0.518679
6430531B16Rik	1.70297	0.00883856	0.305516	0.869625		0.954377
6430548M08Rik	314.738	0.250309	0.232778	0.142459	0.363648	0.436191
6430550D23Rik	33.9519	-0.415328	0.641415	0.0304162	0.168817	0.213454
6430562O15Rik	16.7348	-0.472729	0.646873	0.0313706	0.170899	0.215882
6430571L13Rik	18.5488	0.128442	0.311477	0.310463	0.548918	0.621865
6430573P05Rik	2.277	0.0157611	0.306057	0.766741		0.912868
6430584L05Rik	2.6294	-0.0490257	0.314304	0.152824		0.449582
6430590A07Rik	17.7558	-0.114475	0.332743	0.120555	0.334993	0.404726
6430710M23Rik	1.62714	0.0448091	0.312099	0.293004		0.605936
6530401F13Rik	1.88163	0.00854001	0.306335	0.873693		0.955666
6530402F18Rik	67.9704	-0.0410026	0.27517	0.751263	0.876195	0.906003
6530409C15Rik	8.42708	-0.076101	0.316755	0.246212		0.560177
6530437J22Rik	3.30557	-0.0751747	0.315394	0.277607		0.592364
6720427I07Rik	61.9119	-0.0541305	0.268048	0.69344	0.841737	0.878931
6720483E21Rik	8.77223	0.0587614	0.300706	0.540068	0.742327	0.793998
6720489N17Rik	53.4311	-0.163167	0.318746	0.247973	0.486212	0.562108
6820402A03Rik	6.91471	0.0549224	0.30119	0.554214		0.801513
6820431F20Rik	8550.5	-0.0918374	0.282976	0.475051	0.691909	0.751361
8030423F21Rik	1.28727	0.00506131	0.306884	0.912214		0.968138
8030451A03Rik	9.90247	0.113813	0.330398	0.150002	0.372695	0.446123
8030453O22Rik	5.53185	0.0480802	0.309569	0.4245		0.715758
8030462N17Rik	331.951	-0.126144	0.307694	0.327645	0.567304	0.639112
8030474K03Rik	18.8414	-0.110477	0.322451	0.23403	0.470376	0.545651
8430406P12Rik	10.572	0.106776	0.299805	0.400653	0.632017	0.697847
8430422M14Rik	39.0932	0.0750654	0.299734	0.488072	0.701389	0.759432
8430429K09Rik	120.984	-0.259825	0.312715	0.147383	0.369047	0.441958
8430432A02Rik	1.67283	-0.00814269	0.304991	0.880891		0.957508
9030025P20Rik	223.263	0.100381	0.230505	0.529417	0.734401	0.787411
9030407P20Rik	22.12	-0.186548	0.335038	0.194515	0.425235	0.500627
9030607J07Rik	1.05104	-0.0438909	0.312898	0.310516		0.621865
9030624G23Rik	40.402	-0.253363	0.363054	0.130245	0.349894	0.421024
9130002K18Rik	4.28601	0.0890743	0.317902	0.255711		0.571052
9130008F23Rik	33.3901	0.116223	0.295118	0.395425	0.627853	0.694449
9130019O22Rik	8.72098	0.0666201	0.295695	0.547358	0.746727	0.798022
9130023H24Rik	65.7559	0.135195	0.244911	0.405513	0.635417	0.701513
9130024F11Rik	46.1389	-0.0495578	0.290315	0.654806	0.815054	0.856144
9130213A22Rik	1.27993	0.0283077	0.308433	0.538066		0.792617
9130214F15Rik	2.06113	0.0477761	0.309265	0.42931		0.719435
9130221F21Rik	1.54757	0.0073221	0.306299	0.879834		0.957054
9130221H12Rik	213.222	0.316883	0.287384	0.0913504	0.290711	0.355451
9130230N09Rik	8.09441	0.0566143	0.308904	0.426699		0.717533
9130401M01Rik	1383.65	0.251122	0.303818	0.160604	0.386493	0.460812
9130604C24Rik	10.0074	0.0221472	0.298904	0.789924	0.896586	0.923103
9230111E07Rik	20.9843	-0.0660739	0.273425	0.63127	0.798149	0.841935
9230112E08Rik	61.6219	-0.233304	0.273611	0.183634	0.414499	0.489689
9230114K14Rik	30.7608	-0.221601	0.364479	0.136741	0.357387	0.429097
9230116L04Rik	5.8985	-0.0712792	0.31116	0.365566		0.670349
9230116N13Rik	15.786	-0.238749	0.37038	0.128104	0.346232	0.417284
9330020H09Rik	35.9062	0.155471	0.273548	0.333117	0.572025	0.642974
9330102E08Rik	290.606	-0.0564891	0.215643	0.71549	0.854664	0.888959
9330104G04Rik	54.5431	0.0972564	0.281832	0.489368	0.702338	0.760255
9330111N05Rik	2.35133	-0.0534409	0.310011	0.397883		0.69578
9330136K24Rik	8.58834	-0.0278442	0.296621	0.755558		0.907767
9330151L19Rik	190.056	-0.486965	0.241216	0.00962775	0.0975281	0.125854
9330154J02Rik	7.22808	0.0890765	0.316253	0.287376		0.601836
9330158H04Rik	12.7232	-0.192003	0.40053	0.00646196	0.0805684	0.104298
9330159F19Rik	59.0041	-0.0862607	0.249128	0.577359	0.765596	0.814956
9330159M07Rik	94.5505	0.0455052	0.226185	0.771674	0.887533	0.915254
9330160F10Rik	14.4148	0.169422	0.351442	0.13693	0.357564	0.429362
9330161L09Rik	1.36693	-0.0176059	0.308259	0.647038		0.851678
9330162012Rik	2.86739	-0.0776176	0.318734	0.196926		0.504152
9330162G02Rik	37.7552	-0.217165	0.324959	0.186605	0.41793	0.493417
9330171B17Rik	3.87716	-0.192967	0.398325	0.0141888		0.150776
9330175E14Rik	23.3821	0.057925	0.298075	0.572483	0.762454	0.81196
9330182L06Rik	36.2931	0.246512	0.372003	0.124083	0.340569	0.410863
9330188P03Rik	38.9843	0.328781	0.498033	0.0499239	0.213104	0.265621
9330198I05Rik	9.49259	0.0991366	0.316474	0.290905	0.530415	0.604628
9430002A10Rik	9.28901	0.0977012	0.326962	0.118865	0.332965	0.402609
9430015G10Rik	1109.42	-0.325766	0.232383	0.0600267	0.234103	0.290476
9430018G01Rik	90.6534	-1.92618	0.581098	4.25499e-05	0.00363534	0.00484097
9430025C20Rik	3.70818	0.0767524	0.317427	0.224563		0.533807
9430031K09Rik	1.50774	-0.0258386	0.305737	0.658649		0.859075
9430034N14Rik	13.5098	0.0933235	0.296358	0.451426	0.673754	0.735326
9430037G07Rik	50.807	-0.969927	0.535735	0.00392199	0.0621714	0.0809461
9430037O13Rik	12.6149	0.129231	0.33705	0.132285	0.352408	0.423824
9430038I01Rik	195.321	0.28371	0.29922	0.124093	0.340569	0.410863
9430053O09Rik	2.99018	-0.0250223	0.309152	0.509003		0.772639
9430060I03Rik	3.17212	0.0223946	0.302791	0.751127		0.905975
9430062P05Rik	27.4283	0.0557378	0.278612	0.670211	0.826338	0.865638
9430064I24Rik	46.9028	-0.103872	0.26684	0.492706	0.704997	0.762515
9430065F17Rik	10.3251	-0.142806	0.337814	0.159387	0.384809	0.458957
9430078K24Rik	10.9354	-0.0623436	0.299356	0.535785	0.739042	0.791128
9430081H08Rik	17.3546	0.153074	0.337365	0.181805	0.412257	0.487498
9430085M18Rik	3.24815	0.0353571	0.30877	0.498301		0.766752
9430091E24Rik	16.7768	-0.155541	0.330935	0.214354	0.448112	0.524033
9430097D07Rik	1.67112	-0.0373781	0.310097	0.41104		0.704842
9530018F02Rik	4.05027	0.0995156	0.323158	0.199483		0.506827
9530026P05Rik	1.57692	-0.0324167	0.308389	0.504234		0.769978
9530027J09Rik	6.56416	-0.0345215	0.300089	0.679169		0.870815
9530036M11Rik	1.41806	-0.0387968	0.310859	0.359695		0.664683
9530052C20Rik	5.03541	-0.0141549	0.297527	0.865629		0.952505
9530052E02Rik	1.25642	0.0501593	0.314061	0.234978		0.54668
9530056E24Rik	3.00088	0.04309	0.309184	0.437991		0.725419
9530056K15Rik	43.1373	0.0326769	0.270267	0.810323	0.907361	0.931288
9530062K07Rik	4.31747	0.137486	0.339962	0.131599		0.422731
9530068E07Rik	4643.19	0.273278	0.145136	0.0338573	0.177576	0.22404
9530077C05Rik	101.089	0.148739	0.261926	0.359837	0.595456	0.664847
9530082P21Rik	93.686	-0.662334	0.316024	0.00438164	0.0660771	0.0859783
9530085L11Rik	92.1576	0.709793	0.610737	0.0142517	0.117568	0.150975
9630001P10Rik	1.36402	-0.00632466	0.308822	0.814889		0.932765
9630013D21Rik	2.9187	0.00633975	0.305582	0.905695		0.965902
9630013K17Rik	2.0063	-0.0464044	0.310212	0.396561		0.695161
9630050E16Rik	5.49684	-0.0463503	0.299955	0.606743		0.829697
9830004L10Rik	3.28799	-0.122041	0.341159	0.0486566		0.263675
9830132P13Rik	2.10589	-0.00395642	0.305857	0.928595		0.973031
9830144P21Rik	42.2824	-0.0869755	0.308493	0.381395	0.616182	0.684145
9930012K11Rik	53.7721	0.0782353	0.238785	0.618811	0.790514	0.835462
9930014A18Rik	1.73624	-0.0289844	0.310123	0.400554		0.697847
9930017N22Rik	38.9546	-0.153386	0.318069	0.259733	0.499375	0.574883
9930021J03Rik	658.518	-0.271027	0.367438	0.117316	0.330849	0.400179
9930104L06Rik	767.77	-0.0241695	0.206429	0.871817	0.939023	0.955075
9930111J21Rik1	17.3848	0.074946	0.31503	0.2913	0.530656	0.604898
9930111J21Rik2	147.408	0.0434805	0.295631	0.668892	0.825604	0.864998
9930120I10Rik	2.73709	-0.0158927	0.30424	0.789099		0.922592
A030001D20Rik	65.292	-0.0912041	0.250943	0.556067	0.752191	0.802202
A030005L19Rik	3.03969	0.0217422	0.300902	0.776693		0.917437
A130006I12Rik	1.65441	0.00255547	0.304533	0.965077		0.98661
A130010J15Rik	392.779	0.026281	0.200783	0.866539	0.935658	0.952743
A130012E19Rik	2.25101	0.00842091	0.305458	0.870884		0.954858
A130014A01Rik	68.6614	-0.665263	0.395575	0.00937995	0.0960688	0.123924
A130051J06Rik	29.2224	0.098798	0.288225	0.466611	0.685886	0.74631
A130077B15Rik	163.222	0.0647376	0.234076	0.679539	0.832387	0.870858
A230004M16Rik	4.18702	-0.0321042	0.301671	0.681103		0.871689
A230020J21Rik	22.2981	-0.0790957	0.304975	0.43197	0.659022	0.721571
A230028O05Rik	5.02758	0.00697576	0.301841	0.92061		0.969493
A230050P20Rik	16.4841	0.00399263	0.299366	0.96399	0.982715	0.986034
A230052G05Rik	10.1561	-0.0795505	0.30834	0.389971	0.623117	0.690315
A230056P14Rik	74.7791	-0.715852	0.351102	0.00432867	0.0658995	0.0857299
A230057D06Rik	33.1643	-0.162376	0.29134	0.298908	0.537029	0.611201
A230059L01Rik	10.431	0.0671313	0.288221	0.583124	0.769697	0.817863
A230060F14Rik	9.95361	-0.0642005	0.308374	0.42056	0.648467	0.712587
A230065N10Rik	2.30149	-0.110308	0.337688	0.011239		0.134444
A230072C01Rik	44.3195	-0.39785	0.375317	0.0555885	0.224957	0.279767
A230072E10Rik	7.90542	0.0244674	0.30135	0.749741		0.905816
A230077H06Rik	4.33452	-0.0369593	0.304903	0.592385		0.822118
A230083G16Rik	6.26218	-0.119639	0.329625	0.181249		0.486757
A230083N12Rik	1.63065	0.0571917	0.313651	0.265079		0.580821
A230085B16Rik	10.1132	-0.0638092	0.298612	0.535143	0.738543	0.790647
A230087F16Rik	10.0811	0.0609612	0.304236	0.494724	0.706781	0.76404
A230103J11Rik	29.6248	-0.137779	0.335665	0.170178	0.397897	0.472795
A230107N01Rik	2.33412	0.0187826	0.302445	0.79071		0.92324
A230108P19Rik	1.2867	0.0117214	0.30668	0.816468		0.933425
A330008L17Rik	1.29779	-0.028577	0.309487	0.473564		0.75046
A330009N23Rik	42.5226	0.0135675	0.284135	0.907059	0.955642	0.966232
A330015K06Rik	1.8836	-0.0658756	0.315541	0.232005		0.543226
A330023F24Rik	2.29207	-0.0604832	0.314432	0.250987		0.565754
A330032B11Rik	7.06747	0.0621558	0.308129	0.429785		0.71977
A330035P11Rik	28.9667	0.199477	0.319498	0.213214	0.447023	0.52294
A330040F15Rik	1.01051	-0.0272361	0.310524	0.376061		0.678761
A330041J22Rik	5.51104	-0.000261521	0.290234	0.995097		0.998047
A330044P14Rik	28.2051	-0.102135	0.28802	0.454877	0.676624	0.737884
A330058E17Rik	2.88063	-0.0510885	0.312307	0.304693		0.61671
A330069E16Rik	15.8187	-0.00139245	0.291847	0.985875	0.992861	0.994286
A330074K22Rik	11.1089	-0.148124	0.329815	0.217918	0.451674	0.527544
A330076C08Rik	3.21424	-0.0698461	0.314894	0.267528		0.582287
A330076H08Rik	1.12714	-0.0228407	0.310896	0.321268		0.632377
A330084C13Rik	1.96498	-0.0297902	0.309437	0.49643		0.765422
A330094K24Rik	13.4232	0.0094349	0.298243	0.910155	0.956915	0.967462
A330102I10Rik	25.3464	-0.682322	0.748557	0.0164047	0.124994	0.160101
A3galt2	3.23748	0.0151381	0.304335	0.802582		0.927813
A430005L14Rik	664.996	0.933098	0.525718	0.00434261	0.0659109	0.0857541
A430010J10Rik	2.3365	0.0366148	0.309771	0.425258		0.71643
A430018G15Rik	36.4106	0.097308	0.29092	0.462466	0.682267	0.743056
A430027C01Rik	2.23257	-0.0379757	0.310181	0.403595		0.700279
A430033K04Rik	212.02	-0.217922	0.198281	0.161655	0.387947	0.462307
A430035B10Rik	5.75289	-0.0772852	0.312878	0.32929		0.640028
A430046D13Rik	57.1112	0.237514	0.303942	0.174868	0.403134	0.477646
A430057M04Rik	29.9357	-0.145528	0.281913	0.348522	0.585426	0.655214
A430073D23Rik	6.6538	-0.0157446	0.297354	0.850665		0.945917
A430078G23Rik	114.682	0.0704012	0.242949	0.650092	0.81246	0.854143
A430078I02Rik	4.70416	-0.0101954	0.300178	0.89114		0.960949
A430089I19Rik	2.2899	0.0229482	0.311031	0.150577		0.446673
A430093F15Rik	1.42204	-0.013148	0.309721	0.526052		0.784971
A430103D13Rik	76.667	0.275435	0.368643	0.115965	0.328702	0.397644
A430105J06Rik	8.06876	0.0839883	0.304475	0.426227		0.717189
A430106G13Rik	3.29032	-0.0127362	0.301024	0.850165		0.945737
A430108G06Rik	6.02023	-0.0642152	0.306921	0.44027		0.726773
A430110C17Rik	1.44244	0.00695305	0.307897	0.856956		0.949183
A430110L20Rik	19.4614	-0.0308653	0.291445	0.762529	0.881598	0.911109
A4galt	156.826	0.137075	0.234403	0.397945	0.629616	0.69578
A4gnt	1.37602	-0.0264286	0.311277	0.265881		0.581482
A530001N23Rik	22.0717	-0.215779	0.385542	0.0927166	0.293387	0.358635
A530010L16Rik	3.78286	0.00078111	0.306936	0.991832		0.997047
A530013C23Rik	4.13718	0.0518536	0.309133	0.420279		0.712226
A530016L24Rik	1.36928	-0.0325535	0.310077	0.410262		0.70447
A530017D24Rik	106.35	-0.0581185	0.224549	0.708721	0.850193	0.885187
A530032D15Rik	1.66025	0.0357688	0.30779	0.525405		0.784566
A530040E14Rik	19.0179	0.141713	0.3376	0.166432	0.39272	0.467286
A530041M06Rik	1.02494	3.63512e-05	0.307293	0.996989		0.998959
A530058O07Rik	17.6295	-0.081981	0.280676	0.546222	0.746323	0.797726
A530064D06Rik	13.7547	-0.00371096	0.299167	0.957987	0.979923	0.984246
A530064N14Rik	5.35295	-0.0098902	0.297805	0.902506		0.964818
A530072M11Rik	12.3554	0.0960214	0.299457	0.429564	0.65678	0.719572
A530076I17Rik	1.9874	0.0597036	0.317262	0.0709601		0.314908
A530083I20Rik	30.2379	-0.457561	0.521175	0.0390324	0.190266	0.239073
A530095I07Rik	22.4384	0.178136	0.34854	0.157662	0.382414	0.456373
A630001G21Rik	207.949	0.438202	0.322299	0.0362111	0.18275	0.230548
A630009H07Rik	8.38872	0.00464444	0.30002	0.953766		0.983153
A630010A05Rik	2.90011	0.0291457	0.306529	0.609		0.83102
A630014C17Rik	13.7332	-0.00683884	0.269466	0.956828	0.979827	0.984246
A630035G10Rik	1.02618	-0.0321051	0.311988	0.199785		0.507332
A630052C17Rik	77.4447	-0.230364	0.268895	0.185327	0.416747	0.492412
A630072M18Rik	65.7991	0.947729	0.491538	0.00319198	0.0563917	0.0734296
A630075F10Rik	7.06713	0.04849	0.298185	0.611623		0.832573
A630089N07Rik	257.385	-0.188169	0.289152	0.25234	0.491573	0.567276
A730011C13Rik	59.9645	0.0718428	0.256561	0.635358	0.801168	0.844267
A730015C16Rik	9.07919	-0.148976	0.358625	0.0308254	0.169583	0.214456
A730017C20Rik	52.8167	2.06612	0.557831	9.5567e-06	0.00117653	0.00156297
A730017L22Rik	209.328	-0.256425	0.361491	0.1279	0.346173	0.417235
A730020E08Rik	100.281	0.0411309	0.273413	0.756665	0.878174	0.907933
A730020M07Rik	4.20023	-0.0364357	0.306711	0.552767		0.800805
A730049H05Rik	7.02051	-0.0401723	0.31075	0.355451		0.661189
A730056A06Rik	36.0303	0.0192382	0.270625	0.887476	0.945596	0.959956
A730061H03Rik	1.59927	-0.00584529	0.308756	0.829798		0.9372
A730063M14Rik	15.8109	0.0358776	0.278116	0.77794	0.89061	0.918002
A730071L15Rik	2.51369	0.0313087	0.30567	0.613556		0.832948
A730081D07Rik	4.31033	-0.261252	0.479437	0.0142687		0.150975
A730090N16Rik	5.794	0.195688	0.392198	0.034564		0.22569
A730091E23Rik	10.0428	-0.161962	0.348166	0.140153	0.361393	0.434
A830005F24Rik	3.14141	0.029133	0.305707	0.634017		0.843503
A830008E24Rik	6.77842	-0.101826	0.329835	0.0853439		0.344303
A830019P07Rik	33.1479	0.161405	0.356363	0.0939778	0.295227	0.360912
A830035O19Rik	14.1161	-0.0866926	0.306896	0.399398	0.630917	0.697066
A830052D11Rik	23.727	0.541198	1.63593	0.00914716	0.0946498	0.122122
A830073O21Rik	2.73143	0.0671532	0.316682	0.195847		0.50253
A830082K12Rik	120.544	-0.300915	0.353001	0.105575	0.312285	0.380217
A830082N09Rik	42.9335	-0.150135	0.296643	0.317183	0.556168	0.628817
A930001C03Rik	7.06611	-0.047144	0.302666	0.566585		0.808762
A930001M01Rik	1.49738	-0.0374471	0.312283	0.293418		0.606359
A930002H24Rik	2.83376	-0.0257477	0.305819	0.659266		0.859402
A930003O13Rik	2.8914	3.63414e-05	0.300099	0.995885		0.998533
A930004D18Rik	377.881	0.133258	0.22788	0.411732	0.640275	0.705221
A930004J17Rik	148.301	-0.0738364	0.316314	0.245412	0.483312	0.559331
A930005G22Rik	1.16487	-0.0162198	0.309852	0.511163		0.774344
A930005H10Rik	91.0706	0.209864	0.331878	0.185801	0.41715	0.492854
A930006K02Rik	16.745	0.217306	0.355108	0.149909	0.372627	0.446019
A930006L05Rik	1.51847	-0.0517918	0.314799	0.146988		0.44174
A930007I19Rik	29.3172	-0.11561	0.281274	0.428767	0.656203	0.719126
A930012L18Rik	9.63172	0.0656775	0.31638	0.20094	0.432682	0.508583
A930012O16Rik	4.01247	-0.0248532	0.300192	0.756357		0.907767
A930015D03Rik	2.69281	0.00609781	0.308052	0.862044		0.951412
A930016O22Rik	5.63434	-0.00227912	0.293184	0.978636		0.992095
A930017K11Rik	7.52322	0.085124	0.31761	0.254745		0.569943
A930017M01Rik	44.1419	0.257536	0.407098	0.0874966	0.285002	0.349279
A930019D19Rik	1.04698	-0.0229363	0.309361	0.499031		0.767056
A930024E05Rik	49.7916	-0.0354812	0.245093	0.813143	0.908821	0.932169
A930029G22Rik	12.0939	0.0808305	0.305152	0.428399	0.655896	0.718943
A930033H14Rik	34.073	-0.106411	0.310721	0.34116	0.579346	0.649377
A930035D04Rik	8.6419	0.0191022	0.295497	0.837693	0.920338	0.940997
A930037H05Rik	125.567	-0.617422	0.476927	0.0175402	0.128994	0.164953
A930041C12Rik	3.4715	0.0252462	0.308383	0.559467		0.804056
AA386476	14.3779	0.00373585	0.296172	0.96965	0.985087	0.987913
AA413626	3.08957	-0.0171965	0.307425	0.694931		0.879783
AA414768	25.7484	2.65958	0.928545	0.00014559	0.00892858	0.01177
AA465934	21.0666	-0.171099	0.325358	0.225958	0.460307	0.53588
AA467197	15.2178	0.162469	0.360673	0.0702569	0.253687	0.313327
AA474408	14.4904	-0.10003	0.295714	0.433853	0.660343	0.722938
AA543186	3.86315	-0.0402297	0.303152	0.605805		0.829209
AA914427	11.0766	0.0274449	0.282096	0.820372	0.91191	0.934315
AA986860	18.1391	0.148066	0.309496	0.29238	0.531269	0.60552
AB124611	47.9603	0.151747	0.325169	0.23973	0.476765	0.552599
AC061963.1	2.72995	0.00913242	0.306143	0.84038		0.941582
AC073683.1	1.6246	-0.0430912	0.312051	0.280092		0.594315
AC078895.2	3.43936	-0.0466234	0.310047	0.406787		0.702397
AC079441.1	6.23953	-0.25009	0.443568	0.0373051		0.234096
AC087802.5	0.916936	-0.0224328	0.309965	0.465336		0.74572
AC087898.2	4.23538	0.0323877	0.304268	0.641584		0.848554
AC097366.1	19.3033	-0.0432964	0.299535	0.627691	0.795777	0.839934
AC098838.1	11.6088	0.0527164	0.307352	0.468052	0.686964	0.74718
AC098880.1	9.0898	-0.0668393	0.301108	0.505368	0.714845	0.770697
AC098880.2	149.631	-0.572848	0.71422	0.0225191	0.145011	0.184579
AC110166.2	3.03545	0.00891468	0.301214	0.901896		0.964546
AC110241.2	11.5158	-0.0488534	0.293458	0.641949	0.805878	0.848554
AC110534.5	347.594	0.161877	0.24434	0.325508	0.56513	0.636997
AC110573.1	17.1439	0.0237609	0.297632	0.787229	0.894954	0.921744
AC112949.1	13.7378	0.11335	0.301923	0.376544	0.611139	0.679291
AC113006.1	10.1126	0.0729991	0.31039	0.375884	0.610466	0.678751
AC113595.1	5.72947	0.0294337	0.30768	0.573534		0.812503
AC114585.1	20.8085	-0.125921	0.32294	0.246639	0.484689	0.560558
AC114990.2	6.1594	0.0438923	0.303552	0.578388		0.815393
AC115954.1	1.30065	-0.0188289	0.310634	0.281818		0.595737
AC118542.1	1.21685	-0.00393078	0.307877	0.893673		0.962105
AC119957.1	1.65896	-0.0113053	0.307062	0.797478		0.926269
AC121795.2	10.3835	0.10853	0.315294	0.30183	0.54016	0.613984
AC122217.1	1.3636	-0.0109066	0.307381	0.790692		0.92324
AC122217.3	1.17269	-0.0393032	0.311101	0.352178		0.658847
AC122335.1	9.32593	-0.0815771	0.308188	0.394982	0.627404	0.69402
AC122413.1	2.76552	-0.0418907	0.309321	0.42411		0.71555
AC122413.2	2.13408	0.0278916	0.311207	0.323977		0.635389
AC122487.1	6.8669	-0.00996563	0.299096	0.897752		0.962985
AC122821.1	4.73631	-0.117127	0.338378	0.0463303		0.256803
AC123873.1	3.77382	0.120595	0.345154	0.00146343		0.0514514
AC123956.1	2.73852	0.0171429	0.301994	0.809207		0.930836
AC124237.1	27.1005	-0.0103348	0.2914	0.913302	0.95829	0.968205
AC124484.1	11.6558	0.0680951	0.316827	0.200448	0.432194	0.508002
AC124681.1	1.60204	0.0108948	0.307759	0.770784		0.914888
AC124681.2	3.86915	0.0450117	0.308216	0.47188		0.749322
AC125141.1	32.2207	-0.113565	0.312342	0.321083	0.56021	0.632259
AC125141.3	6.11846	0.0151103	0.29987	0.848154		0.945224
AC125396.2	3.2299	0.0127734	0.302741	0.852553		0.94671
AC126040.2	4.6965	0.0164676	0.306689	0.754055		0.907213
AC126055.1	19.4561	-0.00199974	0.288249	0.981294	0.990603	0.992868
AC126280.1	3.70944	-0.107263	0.327344	0.164583		0.465025
AC126457.1	164.224	0.0848213	0.248913	0.585907	0.770913	0.818847
AC126937.1	5.06935	-0.0630961	0.309748	0.396811		0.695193
AC126937.2	39.6092	-0.0437007	0.273007	0.741598	0.871506	0.902633
AC126937.3	28.5231	0.124618	0.278593	0.410608	0.639364	0.704516
AC127341.3	16.091	0.0477848	0.29324	0.652084	0.813449	0.854863
AC127341.5	7.44513	-0.0186562	0.301905	0.790411		0.92324
AC129214.1	1.54266	0.0533432	0.315472	0.110835		0.388998
AC129214.2	1.95658	-0.0109331	0.306254	0.822554		0.934818
AC129328.1	280.659	-0.231521	0.266557	0.184359	0.415278	0.490639
AC129574.2	2.96771	-0.013476	0.304322	0.819293		0.934315
AC130815.1	6.93502	0.0570411	0.305606	0.486043		0.75841
AC130815.2	13.1828	0.00205186	0.298037	0.985091	0.992519	0.994286
AC131339.2	250.747	-0.0406719	0.214104	0.791433	0.897582	0.923464
AC131800.1	4.08068	0.00923938	0.300065	0.905817		0.965902
AC132099.1	1.25771	-0.0196728	0.310191	0.396637		0.695178
AC132444.1	3.45459	0.065519	0.309157	0.404853		0.700661
AC132444.6	27.1832	-0.0695707	0.286655	0.57635	0.765289	0.814622
AC132460.1	1.99489	0.0116531	0.307015	0.7978		0.926269
AC132460.3	7.13117	0.0318712	0.301593	0.686665		0.874912
AC133103.2	1.11122	0.0175415	0.310208	0.392856		0.692374
AC133487.1	1.11454	-0.0150105	0.308652	0.64376		0.849596
AC133488.1	32.6682	-0.0290761	0.290978	0.776512	0.889838	0.917419
AC133498.1	1.16688	-0.00606355	0.308962	0.880144		0.957288
AC134468.1	10.0505	-0.0198961	0.310833	0.0663551	0.246631	0.305326
AC134560.3	19.3783	0.285043	0.43625	0.0698103	0.253007	0.312559
AC135964.1	6.95159	-0.0128102	0.299375	0.86832		0.953844
AC139131.1	55.0579	-0.079292	0.266074	0.587634	0.771812	0.819773
AC139579.1	1.46762	-0.00140862	0.309807	0.915171		0.968293
AC140186.1	2.20562	-0.00954648	0.305962	0.848458		0.945326
AC140278.1	21.9006	0.275537	0.457338	0.0471741	0.207707	0.259334
AC144408.3	1.70599	-0.0154079	0.306805	0.742254		0.903065
AC149090.1	7589.81	-0.0484103	0.223447	0.750352	0.875873	0.905865
AC151284.1	7.16549	-0.0722093	0.310644	0.370411		0.674002
AC151284.2	11.3007	-0.169795	0.35273	0.132843	0.35329	0.424699
AC153140.1	3.08919	-0.108773	0.330296	0.12735		0.416488
AC154187.1	18.8447	0.0777196	0.290598	0.529851	0.734678	0.787618
AC154187.2	1813.66	0.102806	0.192571	0.503243	0.713343	0.769542
AC154187.3	1.27862	-0.0323295	0.309196	0.465751		0.745941
AC154200.1	10.2376	0.0964153	0.306876	0.382511	0.617062	0.68496
AC154232.2	37.4435	-0.243639	0.416108	0.0669207	0.247599	0.30636
AC154306.1	6.2424	-0.0172058	0.301568	0.808561		0.93079
AC154378.1	43.3985	-0.216673	0.387475	0.0890866	0.287308	0.351933
AC154486.2	3.92868	0.0766185	0.311731	0.348362		0.655007
AC154486.3	33.3209	-0.476639	0.434403	0.0372095	0.18543	0.233825
AC154546.2	1.11922	0.025913	0.310363	0.36346		0.668613
AC154568.1	1.84026	-0.0625781	0.31726	0.121194		0.406415
AC154654.1	1.24261	0.00277831	0.307597	0.924455		0.971318
AC154667.1	5.55758	-0.0907948	0.322923	0.164511		0.465025
AC154683.1	6.09583	0.0222735	0.294799	0.822338		0.934818
AC154760.1	36.5928	0.00240109	0.261422	0.986164	0.992959	0.994286
AC154763.2	1.60303	-0.0351353	0.307984	0.520916		0.781374
AC154766.4	25.8036	0.102996	0.301541	0.40053	0.632017	0.697847
AC154806.1	1.45394	-0.0175003	0.30906	0.595069		0.822981
AC154912.2	1.91695	0.0719793	0.318497	0.155791		0.453529
AC154912.3	1.26798	-0.0413711	0.312342	0.250915		0.565711
AC154912.5	4.91451	0.151153	0.351269	0.0906604		0.354776
AC158605.1	1.95264	0.0305015	0.305543	0.627755		0.839934
AC159200.1	473.129	0.0830682	0.190607	0.583826	0.769896	0.818019
AC160336.1	3046.88	-0.0619436	0.272963	0.651046	0.812962	0.854555
AC160637.1	1423.04	-0.176976	0.33004	0.211212	0.445056	0.521047
AC160759.1	5.27193	0.0195014	0.292314	0.845136		0.94388
AC160993.2	1.1887	-0.0239513	0.308259	0.586711		0.819422
AC161376.2	5.01744	0.0529484	0.29825	0.590447		0.82128
AC161605.4	1.35865	-0.00967931	0.306872	0.821297		0.934315
AC161607.1	21.2924	-0.00543404	0.282883	0.959682	0.980634	0.984726
AC163032.1	53.7508	0.148405	0.266138	0.35948	0.595016	0.664489
AC163633.1	7.37251	0.140331	0.356892	0.00636602		0.10379
AC163633.2	1.42584	0.00520306	0.306725	0.904164		0.965456
AC163720.3	6.90333	0.00917968	0.295261	0.921057		0.969631
AC164314.1	3.23225	-0.0493619	0.313741	0.201403		0.509031
AC164314.2	2.99385	-0.0690315	0.320895	0.0171277		0.163045
AC164424.1	7.54659	-0.0574613	0.296723	0.578283		0.815393
AC164431.1	1.5586	0.0566283	0.314714	0.185974		0.492918
AC165151.1	7.22473	-0.041608	0.296961	0.663009		0.861274
AC165271.1	8.63169	1.72681	0.886082	0.00188152	0.0441044	0.0575845
AC165953.1	12.4414	-0.139869	0.322195	0.25347	0.492605	0.568354
AC165953.2	189.457	0.0515056	0.198827	0.737627	0.868559	0.900106
AC165960.2	1.22806	-0.0368449	0.312317	0.26934		0.583983
AC165961.3	12.6031	-0.0431136	0.298263	0.641863	0.805878	0.848554
AC166110.3	9.71624	0.345781	0.589296	0.0238328	0.149531	0.190287
AC166114.1	1.799	-0.0657686	0.317905	0.122899		0.409868
AC166341.1	3.92331	-0.0621123	0.313078	0.309745		0.621536
AC167363.2	2.44916	-0.021634	0.308133	0.610736		0.832194
AC169509.1	4.93303	0.00785538	0.30131	0.914944		0.968293
AC170998.1	3.47121	-0.00320393	0.303543	0.957251		0.984246
AC173344.1	97.4674	0.273798	0.298463	0.133483	0.35403	0.425235
AC174678.1	97.6555	-0.341496	0.308465	0.077105	0.266299	0.327806
AC174800.1	3.96759	-0.0610367	0.31828	0.0367239		0.232329
AC183097.1	1.75531	-0.028301	0.311534	0.222968		0.532165
AC183097.2	19.2421	-0.0649176	0.314783	0.2581	0.498196	0.573795
AC238676.1	1.12363	0.00792863	0.307783	0.850047		0.945681
AC242269.1	3.3173	-0.0297291	0.308892	0.505229		0.770598
AC242683.1	3.80395	-0.0210265	0.304555	0.733392		0.898188
AF067061	94.8564	0.158218	0.336924	0.190442	0.421927	0.497321
AF366264	3.74139	-0.0156355	0.300159	0.835923		0.940515
AI182371	6.76923	0.0749862	0.311277	0.359251		0.664419
AI413582	189.68	0.0729591	0.229414	0.644133	0.807296	0.849617
AI427809	95.0008	-0.930538	0.612008	0.00618561	0.0789949	0.102343
AI429214	10.528	0.0111187	0.300123	0.887069	0.945478	0.959824
AI464131	1071.12	-0.124804	0.214383	0.426334	0.653887	0.717225
AI467606	23.9048	1.70454e-05	0.292524	0.994557	0.997623	0.997945
AI480526	122.817	-0.109975	0.245529	0.487617	0.701175	0.759193
AI481877	1.2864	-0.035862	0.312294	0.24583		0.559796
AI504432	9.88799	0.0353174	0.306541	0.571303	0.762059	0.811698
AI506816	12449	-0.191961	0.197897	0.217866	0.451674	0.527544
AI597479	705.552	-0.240454	0.243294	0.162037	0.388267	0.46264
AI606181	188.577	0.0626977	0.215089	0.690226	0.839232	0.876825
AI606473	1.52657	0.00656458	0.306685	0.881113		0.957596
AI661453	6.07501	-0.133278	0.336602	0.148075		0.443018
AI662270	1821.82	-0.0601529	0.203698	0.694301	0.842306	0.879514
AI837181	634.973	0.121538	0.23168	0.451643	0.673995	0.735488
AI838599	30.0348	0.0083737	0.292812	0.933477	0.968351	0.975266
AI839979	17.7196	-0.176029	0.341909	0.179155	0.408351	0.483408
AI854703	2.15152	0.00819821	0.303164	0.90352		0.965395
AI987944	197.135	-0.103009	0.19781	0.496118	0.707996	0.76519
AL589692.1	3.08099	0.0374515	0.309217	0.455703		0.738366
AL731706.1	288.381	0.438528	0.484485	0.0436044	0.199227	0.249878
AL732309.1	185.165	-0.229625	0.25316	0.183997	0.414886	0.490179
AL732506.1	5.04605	0.0456201	0.314779	0.0177337		0.165731
AL805899.1	458.318	0.131678	0.209485	0.406875	0.636501	0.702397
AL805899.2	12.9928	-0.0566591	0.293033	0.602012	0.780016	0.826666
AU015836	1.77307	0.0447611	0.313306	0.172636		0.475271
AU018091	2.19552	0.0766965	0.321481	0.0800113		0.333259
AU020206	1188.56	-0.68263	0.169738	9.22566e-06	0.00114479	0.00152071
AU021092	11.8028	-0.127828	0.337009	0.124571	0.34112	0.411411
AU022252	902.98	-0.351907	0.282088	0.065261	0.244631	0.302876
AU022751	0.971843	-0.0143656	0.3099	0.494637		0.764019
AU022754	1.28461	-0.0167891	0.309602	0.512144		0.774991
AU022793	7.54667	0.0302559	0.298987	0.722471		0.892283
AU040320	784.413	0.185974	0.228731	0.259803	0.499402	0.574933
AU041133	46.976	-0.692821	0.421623	0.00918076	0.0949023	0.122453
AV026068	3050.35	0.285352	0.421286	0.0827725	0.275997	0.339247
AV039307	7.63744	-0.024348	0.303229	0.717906		0.889868
AV099323	17.1085	0.0442395	0.270986	0.746057	0.873884	0.904118
AV356131	13.2431	0.0627625	0.298569	0.541816	0.743516	0.795261
AW011738	20.4011	0.249162	0.352077	0.140738	0.361853	0.434607
AW046200	19.5222	0.13455	0.313441	0.29611	0.534497	0.608733
AW047730	6.21573	0.119586	0.332416	0.143931		0.43871
AW112010	48.0448	0.276271	0.432567	0.0713368	0.255531	0.315539
AW121686	4.42086	-0.0364115	0.301627	0.649164		0.853403
AW146154	135.629	-0.369277	0.253913	0.0453804	0.203185	0.254417
AW209491	193.858	0.0109609	0.216317	0.946829	0.974969	0.980717
AW495222	2.4921	-0.035517	0.310304	0.393526		0.692858
AW549877	948.568	-0.294327	0.318497	0.11366	0.32577	0.394195
AW551984	4.39141	-0.044968	0.305002	0.540104		0.793998
AW554918	330.487	0.160881	0.235045	0.328809	0.568309	0.639903
AW822073	1.56095	0.033479	0.311628	0.23188		0.543034
AY074887	3.03921	0.00349701	0.302673	0.957629		0.984246
AY512931	15.5451	0.110182	0.334273	0.0669238	0.247599	0.30636
Aaas	1625.38	0.212793	0.187933	0.168148	0.394804	0.469398
Aacs	1259.25	0.938727	0.203868	4.09562e-07	0.000103282	0.000138287
Aaed1	562.775	-0.0683428	0.214382	0.633881	0.800156	0.843483
Aagab	594.422	0.180187	0.192641	0.242192	0.479386	0.555317
Aak1	1315.33	-0.5252	0.614067	0.0279848	0.161891	0.204754
Aamdc	212.956	0.143542	0.289312	0.345554	0.583008	0.652931
Aamp	4547.77	0.595585	0.530305	0.0211448	0.141342	0.18001
Aanat	11.1937	-1.31749	1.32135	0.00644773	0.0805684	0.104298
Aar2	895.037	0.199534	0.167163	0.158413	0.383454	0.4575
Aard	3.25456	0.0670558	0.316992	0.188908		0.495999
Aars	4412.31	-0.0708846	0.177092	0.62427	0.793986	0.838475
Aars2	772.624	-0.0670148	0.142639	0.592925	0.77442	0.822118
Aarsd1	1073.57	0.376193	0.421295	0.062064	0.237953	0.294882
Aasdh	300.412	0.0443697	0.260026	0.762567	0.881598	0.911109
Aasdhppt	532.296	0.0103083	0.155264	0.943448	0.973096	0.979175
Aatf	1404.38	0.174087	0.298237	0.272235	0.512264	0.587463
Aatk	937.291	-0.0936493	0.214676	0.549899	0.748079	0.799069
Abat	25.6309	-0.0412571	0.293364	0.686559	0.836951	0.874912
Abca1	1195.94	-0.238385	0.324221	0.163756	0.389582	0.463818
Abca16	1.48979	-0.02125	0.310265	0.640266		0.847615
Abca17	3.2797	0.0314696	0.302176	0.679463		0.870858
Abca2	2063.42	-0.0316872	0.232974	0.841778	0.921768	0.942042
Abca3	1587.48	-0.367852	0.281466	0.0556845	0.225053	0.279928
Abca4	29.1046	-0.0808237	0.291953	0.509809	0.718204	0.773237
Abca5	268.904	-0.299966	0.36708	0.102417	0.307881	0.374759
Abca6	69.3754	-0.214043	0.379736	0.102541	0.307991	0.374952
Abca7	355.909	0.0545226	0.238928	0.727291	0.86152	0.894512
Abca8a	35.4775	-0.16753	0.355795	0.110726	0.320738	0.388998
Abca8b	129.022	-0.481096	0.467112	0.0356577	0.181481	0.228905
Abca9	150.169	-0.0351418	0.29656	0.70383	0.847338	0.882932
Abcb10	860.533	0.0373466	0.171873	0.825091	0.913657	0.935673
Abcb1a	56.2493	-0.0502484	0.286165	0.668149	0.825219	0.864616
Abcb1b	504.405	-0.521151	0.446518	0.0280751	0.161891	0.204754
Abcb4	32.6306	-0.176088	0.319682	0.233477	0.469991	0.54531
Abcb6	1129.3	0.183853	0.266761	0.273176	0.51304	0.588097
Abcb7	1106.29	0.10607	0.198291	0.497667	0.709171	0.76621
Abcb8	835.446	0.812944	0.743137	0.0114162	0.105058	0.135513
Abcb9	20.5124	0.0896998	0.307906	0.387867	0.621725	0.688803
Abcc1	1963.53	-0.0844266	0.264712	0.563161	0.75663	0.806489
Abcc10	215.406	-0.294294	0.354229	0.109597	0.319037	0.387094
Abcc3	125.265	0.0122593	0.283554	0.920145	0.961304	0.969475
Abcc4	877.475	-0.328661	0.305801	0.0862737	0.282608	0.346385
Abcc5	1361.35	-0.457713	0.286125	0.0229715	0.146476	0.186462
Abcc6	27.9491	-1.56401	0.61135	0.000484351	0.0194674	0.0256694
Abcc8	5.32606	-0.167732	0.371436	0.0308949		0.214598
Abcc9	132.522	-0.470584	0.436632	0.0371213	0.18531	0.233713
Abcd1	453.122	0.0344896	0.253085	0.818219	0.911187	0.934065
Abcd2	124.477	0.0787739	0.254862	0.607646	0.783744	0.830154
Abcd3	1135.92	-0.19899	0.159316	0.147992	0.369866	0.442966
Abcd4	252.403	0.0452111	0.178349	0.759772	0.880154	0.909619
Abce1	4067.26	-0.180432	0.215046	0.254207	0.493728	0.569577
Abcf1	4642.39	0.0297548	0.173928	0.853893	0.928928	0.947385
Abcf2	3443.2	0.0982309	0.159049	0.473476	0.690909	0.75046
Abcf3	1329.27	0.400627	0.303035	0.0467931	0.206522	0.257842
Abcg1	214.389	0.0501826	0.283838	0.686334	0.836842	0.8748
Abcg2	789.507	0.222106	0.149909	0.0915502	0.29111	0.355964
Abcg3	64.5328	-0.0550242	0.27863	0.669038	0.825604	0.865026
Abcg4	36.823	-0.148031	0.297988	0.319257	0.557905	0.630323
Abcg5	3.21025	-0.194349	0.404733	0.00147671		0.0515226
Abcg8	1.42429	-0.0159742	0.30828	0.65614		0.857274
Abhd1	19.7069	0.00664248	0.270445	0.960312	0.981146	0.985111
Abhd10	362.112	0.200639	0.218736	0.220763	0.45458	0.530408
Abhd11	900.18	0.512059	0.30187	0.0160118	0.123933	0.158783
Abhd11os	9.49987	0.142522	0.318235	0.268285	0.507762	0.582852
Abhd12	1095.07	0.0376649	0.199375	0.809072	0.906858	0.930836
Abhd13	2179.08	0.189941	0.257512	0.261794	0.501427	0.577188
Abhd14a	550.07	0.071926	0.20137	0.641885	0.805878	0.848554
Abhd14b	189.627	-0.0482075	0.25437	0.742464	0.872158	0.903123
Abhd15	17.8895	0.00999293	0.29555	0.915084	0.959132	0.968293
Abhd16a	702.406	-0.248126	0.294299	0.162387	0.388559	0.462882
Abhd16b	2.69315	0.0115717	0.302623	0.865261		0.952456
Abhd17a	1810.04	0.431087	0.486394	0.0453993	0.203188	0.254435
Abhd17b	595.083	-0.225674	0.170337	0.115678	0.328066	0.396855
Abhd17c	1311.54	-0.0746746	0.189734	0.624073	0.793928	0.838371
Abhd18	223.592	-0.263604	0.264053	0.13784	0.358223	0.430288
Abhd2	1117.46	0.0871346	0.164607	0.534504	0.738146	0.790291
Abhd3	63.2544	0.285153	0.347483	0.117716	0.33144	0.400823
Abhd4	751.054	0.0207493	0.239632	0.89464	0.949606	0.962355
Abhd5	318.584	0.422333	0.194223	0.0090982	0.0943931	0.121779
Abhd6	288.261	0.0339071	0.223336	0.827906	0.914548	0.936553
Abhd8	2317.19	0.526828	0.38574	0.0240839	0.150681	0.191409
Abi1	1206.38	-0.0371806	0.193847	0.802343	0.903601	0.927813
Abi2	1420.36	-0.0455394	0.161566	0.738602	0.869254	0.900618
Abi3	140.502	0.23859	0.352128	0.137766	0.358178	0.43022
Abi3bp	8.7493	-0.10788	0.329541	0.128867	0.347385	0.418248
Abl1	4856.95	-0.204461	0.263206	0.225048	0.459051	0.53463
Abl2	1970.23	-0.733111	0.407386	0.00614948	0.0787066	0.101961
Ablim1	661.428	-0.351692	0.416982	0.071605	0.255954	0.315974
Ablim2	73.1277	0.0669579	0.27209	0.634095	0.800297	0.843553
Ablim3	21.042	-0.557666	0.60684	0.0262267	0.156629	0.198708
Abr	1536.77	-0.618297	0.377577	0.0118489	0.106592	0.137193
Abracl	878.871	0.436873	0.447507	0.0462515	0.205321	0.25662
Abraxas1	248.003	0.084232	0.22988	0.596932	0.776711	0.823888
Abraxas2	632.247	-0.233133	0.17999	0.118657	0.332772	0.402327
Abt1	466.869	0.396094	0.341689	0.0557852	0.225131	0.28005
Abtb1	320.881	-0.232577	0.218736	0.158473	0.38349	0.457521
Abtb2	504.531	-0.17281	0.250861	0.298126	0.536458	0.610677
Acaa1a	1427.43	0.929484	0.455586	0.00273563	0.0517909	0.0677045
Acaa2	1787.36	0.315511	0.317269	0.100319	0.304646	0.371201
Acaca	2964.99	-0.403502	0.406686	0.0531109	0.220109	0.274
Acacb	326.41	0.657076	0.411302	0.0108722	0.103137	0.133191
Acad10	178.355	0.0899383	0.254166	0.562543	0.756473	0.806291
Acad11	421.112	0.0177311	0.211365	0.909459	0.956858	0.967326
Acad12	139.872	0.0699485	0.237647	0.655477	0.815557	0.856753
Acad8	626.779	0.131351	0.206839	0.405233	0.635233	0.70126
Acad9	1828.75	-0.246924	0.188711	0.107193	0.315195	0.38319
Acadl	856.419	0.685513	0.35594	0.00576481	0.075765	0.0981469
Acadm	1314.48	-0.0608769	0.19603	0.686285	0.836842	0.874791
Acads	2205.6	0.677764	0.265153	0.00134924	0.0370745	0.0485309
Acadsb	905.041	-0.219051	0.233042	0.193538	0.424638	0.500065
Acadvl	1943	0.939581	0.459363	0.00268664	0.0513518	0.067115
Acan	1.38216	-0.0195439	0.308348	0.617172		0.835049
Acap1	34.8622	0.214513	0.358517	0.146411	0.368324	0.441208
Acap2	1498.09	-0.179688	0.269744	0.28319	0.522184	0.596776
Acap3	1056.38	0.0729481	0.229982	0.654186	0.8148	0.855813
Acat1	5620	0.383768	0.152264	0.00446251	0.0667638	0.0868183
Acat2	1881.17	-0.0376269	0.203453	0.805911	0.905333	0.929427
Acat3	23.6995	-0.168251	0.332258	0.208943	0.44254	0.518679
Acbd3	1042.15	0.111818	0.19614	0.469247	0.687949	0.747979
Acbd4	250.389	-0.000266424	0.225969	0.998322	0.999462	0.999485
Acbd5	762.452	-0.053974	0.211552	0.726181	0.860826	0.894001
Acbd6	1616.11	0.420912	0.477137	0.0475211	0.208471	0.260352
Acbd7	2.43092	0.0162999	0.308072	0.677517		0.869648
Accs	272.756	0.185511	0.245201	0.269695	0.509373	0.584561
Accsl	8.57555	-0.10943	0.323518	0.220914		0.530467
Acd	983.884	-0.189654	0.157629	0.162183	0.388357	0.462786
Ace	5208.59	2.16083	0.643119	3.1332e-05	0.00289868	0.00385826
Acer1	1.66191	0.0116965	0.307952	0.75158		0.90626
Acer2	104.503	-0.103855	0.246892	0.50951	0.717997	0.773132
Acer3	364.261	0.0765645	0.227174	0.628494	0.796196	0.840341
Ache	20.2646	-0.125307	0.280975	0.401956	0.632928	0.698939
Acin1	5889.04	-0.0250947	0.156997	0.862415	0.933721	0.951452
Ackr1	1.55298	-0.0486814	0.314212	0.154123		0.450926
Ackr2	7.93232	-0.0988672	0.329196	0.0727386		0.319226
Ackr3	524.708	-0.157157	0.17909	0.284677	0.524009	0.598534
Ackr4	3.68976	-0.0299066	0.305801	0.620007		0.835779
Acly	7087.47	-0.145309	0.217306	0.358629	0.594294	0.663737
Aco1	2417.17	0.029922	0.191896	0.821774	0.912189	0.934486
Aco2	9044.62	-0.0257651	0.228994	0.864145	0.934364	0.951998
Acod1	6.91141	0.0541658	0.304385	0.518044		0.779167
Acot1	5.25164	-0.0469931	0.31049	0.385084		0.687305
Acot11	302.389	-0.0687283	0.245602	0.652991	0.813996	0.85527
Acot13	340.093	0.156147	0.253924	0.343066	0.581067	0.65105
Acot2	191.923	0.018275	0.249999	0.906685	0.955642	0.966161
Acot4	8.20451	0.0980187	0.315547	0.301852		0.613984
Acot7	2103.58	0.598297	0.437025	0.0176353	0.129207	0.165254
Acot8	229.041	0.00136168	0.199454	0.994524	0.997623	0.997945
Acot9	528.497	1.01196	0.237027	1.70541e-06	0.000305283	0.000404257
Acox1	3445.08	-0.295293	0.275664	0.106265	0.313363	0.381438
Acox2	3.07218	0.109541	0.338265	0.0043864		0.0859783
Acox3	553.664	-0.108286	0.280676	0.452036	0.674387	0.735841
Acoxl	28.2959	-0.0512274	0.284159	0.671721	0.826931	0.866304
Acp1	1962.49	0.296089	0.198829	0.0636664	0.241784	0.299437
Acp2	890.379	-0.206362	0.226772	0.212759	0.446568	0.522478
Acp5	235.988	-0.0513284	0.278257	0.687381	0.837074	0.874956
Acp6	854.775	0.446636	0.191737	0.00561759	0.0748012	0.0968555
Acpp	5.30743	-0.0150967	0.298866	0.847381		0.944924
Acrbp	153.002	0.0647707	0.26637	0.654451	0.814912	0.855965
Acsbg1	123.098	-0.0154539	0.246941	0.914615	0.959132	0.968293
Acsf2	1844.43	-0.0725993	0.226808	0.641908	0.805878	0.848554
Acsf3	567.375	0.0147004	0.214105	0.917838	0.960139	0.969056
Acsl1	786.807	0.0256396	0.198163	0.868575	0.93721	0.954024
Acsl3	1275.69	-0.0514482	0.151311	0.72018	0.857303	0.891188
Acsl4	507.858	0.109441	0.252304	0.489662	0.702437	0.760373
Acsl5	1649.58	0.0372816	0.155362	0.782826	0.892807	0.919623
Acsl6	266.195	-0.0488256	0.221964	0.750402	0.875873	0.905865
Acsm3	8.67697	0.0411547	0.307834	0.501168	0.711975	0.768191
Acss1	64.8869	-0.247642	0.322726	0.155725	0.379779	0.453527
Acss2	614.545	-0.0819071	0.238652	0.599523	0.778081	0.824979
Acss3	5.93718	-0.00333286	0.302439	0.956987		0.984246
Acta1	6.16109	0.0984664	0.321269	0.226694		0.536353
Acta2	329.934	-1.24188	0.340678	1.66418e-05	0.00177003	0.00235391
Actb	31234.8	0.43683	0.269975	0.0256769	0.154884	0.196462
Actg1	52302.2	-0.237251	0.240117	0.164573	0.390693	0.465025
Actg2	23.1644	-0.462002	0.550558	0.0375103	0.18658	0.235037
Actl10	10.3879	-0.0577615	0.30651	0.469307	0.687949	0.747979
Actl6a	1796.81	0.293518	0.267376	0.1074	0.315403	0.383411
Actn1	2721.49	-0.0354315	0.226399	0.822936	0.912913	0.93503
Actn2	8.57947	0.139485	0.354149	0.0180242		0.16684
Actn3	25.4647	-0.23195	0.413749	0.0564869	0.226571	0.281815
Actn4	5868.03	-0.0716756	0.169221	0.611567	0.786437	0.832573
Actr10	1491.15	0.497765	0.419232	0.0313577	0.170888	0.215864
Actr1a	2625.53	-0.143153	0.171004	0.315007	0.553511	0.626424
Actr1b	3227.94	0.0221049	0.161939	0.874766	0.940014	0.955733
Actr2	2987.56	0.196255	0.185221	0.194099	0.425029	0.500439
Actr3	4029.92	0.109385	0.162537	0.433903	0.660343	0.722938
Actr3b	446.353	0.424368	0.375313	0.046358	0.205502	0.256803
Actr5	495.515	0.28213	0.309951	0.127852	0.346173	0.417235
Actr6	300.937	-0.342581	0.248786	0.0582353	0.230567	0.286644
Actr8	780.385	0.178341	0.205332	0.261636	0.501427	0.577188
Actrt3	7.667	0.173445	0.354707	0.12671		0.415732
Acvr1	437.387	-0.273209	0.266912	0.127772	0.346173	0.417235
Acvr1b	418.807	-0.149916	0.219037	0.354434	0.591067	0.660514
Acvr1c	1.75269	0.0042874	0.308636	0.885117		0.958988
Acvr2a	737.141	-0.495691	0.351003	0.0251051	0.153327	0.194648
Acvr2b	290.027	-0.114924	0.215145	0.466327	0.685633	0.746214
Acvrl1	304.846	0.175016	0.290683	0.27928	0.518962	0.593696
Acy1	1048.77	0.342172	0.307834	0.0778359	0.267759	0.329641
Acy3	122.853	0.119007	0.206193	0.448215	0.671378	0.733138
Acyp1	200.442	0.264373	0.360313	0.126136	0.343876	0.414655
Acyp2	14.3099	0.0621651	0.298288	0.549102	0.74776	0.798865
Ada	636.798	0.613685	0.362548	0.0108497	0.103137	0.133191
Adal	198.708	-0.192172	0.281319	0.251887	0.491115	0.566922
Adam10	1961.12	-0.0172455	0.175179	0.91492	0.959132	0.968293
Adam11	97.546	-1.03175	0.88546	0.00726525	0.0855363	0.110773
Adam12	285.065	-1.0875	0.334096	8.01447e-05	0.00577448	0.00762613
Adam15	4213.66	0.741919	0.812875	0.0142732	0.117568	0.150975
Adam17	1376.72	0.0899024	0.204731	0.561429	0.755861	0.805604
Adam19	127.578	-0.169682	0.332807	0.203548	0.43588	0.511526
Adam1a	90.2407	-0.0678218	0.273326	0.622251	0.792914	0.837389
Adam1b	2.63906	-0.0516547	0.314615	0.162997		0.46296
Adam2	121.373	0.226319	0.290399	0.191861	0.423155	0.498624
Adam21	3.02559	-0.0214107	0.308547	0.585519		0.818835
Adam22	119.252	-1.25811	1.02524	0.00526476	0.0725878	0.0939579
Adam23	8.67924	-0.141444	0.346791	0.0911496	0.290664	0.355397
Adam28	19.4819	-0.0639943	0.267122	0.651282	0.812962	0.854555
Adam33	17.8317	-0.131832	0.31879	0.271953	0.512102	0.587311
Adam4	5.53866	-0.0243006	0.299842	0.760732		0.910217
Adam5	6.13384	-0.0202554	0.288156	0.847741		0.945047
Adam8	483.465	-0.33046	0.436176	0.0712077	0.25541	0.315352
Adam9	1447.78	-0.0312598	0.220787	0.83873	0.920543	0.940997
Adamdec1	3.62813	0.0611791	0.313921	0.277231		0.591835
Adamts1	418.421	0.043976	0.251432	0.771263	0.887321	0.915076
Adamts10	1298.03	-0.276955	0.218757	0.0966915	0.299361	0.365446
Adamts12	30.9709	-0.388415	0.567364	0.0397641	0.191059	0.239838
Adamts13	16.4464	1.11592	0.997879	0.00702837	0.0838204	0.108504
Adamts14	1507.79	-0.069085	0.147589	0.596549	0.776627	0.823834
Adamts15	193.051	-0.0499122	0.245599	0.739877	0.870165	0.901442
Adamts16	1.96071	-0.018976	0.306836	0.69741		0.880463
Adamts17	17.6566	-4.17944	0.815267	3.91828e-08	1.75035e-05	2.34358e-05
Adamts2	526.608	-0.060611	0.263051	0.671734	0.826931	0.866304
Adamts20	5.02237	-0.212531	0.416533	0.0159554		0.158524
Adamts4	444.9	-0.00517853	0.242219	0.964953	0.983126	0.986537
Adamts5	86.8757	-0.202636	0.293738	0.226713	0.461098	0.536353
Adamts6	89.3652	-1.36453	0.588442	0.000902635	0.0289788	0.0381732
Adamts7	195.726	0.150577	0.264391	0.35256	0.589634	0.659057
Adamts8	284.419	-0.00865367	0.250683	0.949888	0.976665	0.981919
Adamts9	30.7947	-0.13814	0.325787	0.234738	0.471229	0.546497
Adamtsl1	22.7253	0.00352359	0.295526	0.971027	0.98578	0.988594
Adamtsl2	33.3144	0.104052	0.323608	0.212426	0.446568	0.522478
Adamtsl3	4.45384	0.0338471	0.308447	0.510338		0.773544
Adamtsl4	374.798	-0.195921	0.202777	0.217423	0.451372	0.527276
Adamtsl5	625.346	-0.429452	0.218813	0.0142209	0.117393	0.150887
Adap1	215.823	0.0203238	0.224333	0.897976	0.951157	0.962985
Adap2	53.5185	0.0895786	0.301453	0.435764	0.661217	0.723935
Adap2os	3.45293	-0.057927	0.311078	0.364951		0.669988
Adar	1311.91	-0.219055	0.297381	0.196617	0.427913	0.503611
Adarb1	1434.05	-0.62442	0.2318	0.00110096	0.0326012	0.042839
Adarb2	7.31351	0.204281	0.392636	0.0540748		0.276193
Adat1	443.752	-0.406609	0.191686	0.010799	0.103134	0.13313
Adat2	178.245	-0.0517134	0.232243	0.73699	0.868221	0.899893
Adat3	134.194	-0.0614189	0.26474	0.666414	0.823837	0.863436
Adck1	342.053	0.1371	0.192648	0.371363	0.606261	0.674438
Adck2	404.364	0.330881	0.287451	0.0823443	0.274979	0.338066
Adck5	616.859	0.511904	0.475115	0.0306789	0.169254	0.214006
Adcy10	3.78828	0.00911485	0.305229	0.867699		0.95333
Adcy3	1625.12	-0.150819	0.224109	0.34799	0.585034	0.654756
Adcy4	34.7848	0.0306541	0.28383	0.797517	0.901505	0.926269
Adcy5	9.96966	0.0425112	0.293185	0.684133	0.835332	0.873537
Adcy6	2470.81	-0.14684	0.219705	0.359484	0.595016	0.664489
Adcy7	463.281	-0.0375466	0.277903	0.761759	0.881445	0.91077
Adcy9	144.113	-0.116561	0.303035	0.362944	0.598654	0.667945
Adcyap1r1	16.9871	-0.128915	0.340969	0.0908094	0.290117	0.354776
Add1	2725.7	0.0774292	0.191445	0.593763	0.774657	0.822381
Add2	183.462	-2.58238	0.358107	3.0058e-14	1.56652e-10	2.09745e-10
Add3	1458.6	-0.770645	0.240276	0.000157388	0.00939219	0.0123863
Adgb	16.16	0.0428782	0.272751	0.751281	0.876195	0.906003
Adgra2	3267	0.135834	0.262471	0.386267	0.620841	0.688012
Adgra3	1198.3	0.00584784	0.196394	0.97081	0.985624	0.988421
Adgrb2	536.33	0.144569	0.311114	0.295199	0.533638	0.607875
Adgrd1	27.7156	-0.237445	0.458701	0.00323035	0.056493	0.0735841
Adgre1	545.192	0.058056	0.295558			1
Adgre4	19.4963	-0.0827656	0.306089	0.411002	0.639722	0.704842
Adgre5	336.714	-0.25162	0.31382	0.154531	0.377968	0.451618
Adgrf2	1.77122	-0.00882811	0.307159	0.837404		0.940997
Adgrf4	41.467	0.192474	0.343476	0.17724	0.406207	0.481298
Adgrf5	239.963	-0.511901	0.40104	0.0271285	0.159308	0.201855
Adgrg1	179.966	0.145852	0.313592	0.285454	0.525006	0.599428
Adgrg2	2.61041	-0.0190648	0.309516	0.502627		0.769039
Adgrg3	8.01645	-0.0607455	0.302097	0.519024		0.780093
Adgrg5	7.738	0.0146557	0.303846	0.82095		0.934315
Adgrg6	46.764	-1.57245	0.84316	0.00195624	0.0447816	0.0585028
Adgrl1	2591.42	-0.156951	0.29016	0.299497	0.537616	0.611675
Adgrl2	261.601	-0.264867	0.389439	0.105217	0.311951	0.379811
Adgrl4	69.182	-0.225735	0.376685	0.115658	0.328066	0.396849
Adgrv1	2.97267	-0.00418416	0.304781	0.933281		0.975167
Adh1	3.11574	-0.115462	0.341327	0.00481218		0.0900142
Adh5	3019.5	-0.0210823	0.200111	0.906762	0.955642	0.966161
Adh6b	1.1724	-0.00425289	0.308202	0.912341		0.968138
Adh7	258.772	-0.157996	0.232324	0.332715	0.571648	0.642752
Adhfe1	108.129	0.110824	0.27152	0.465036	0.6847	0.745467
Adi1	778.418	0.334059	0.305981	0.0829154	0.276414	0.339611
Adipor1	1985.14	0.0289253	0.141805	0.807936	0.90626	0.930465
Adipor2	1126.44	-0.284588	0.352742	0.115526	0.328066	0.396849
Adk	1510.76	0.309195	0.326457	0.103352	0.309028	0.376339
Adm	173.373	-0.457956	0.666879	0.0291858	0.165494	0.209023
Adm2	56.7568	0.109464	0.308498	0.352574	0.589634	0.659057
Adnp	3224.09	-0.142562	0.325393	0.232052	0.468087	0.543244
Adnp2	1194.5	0.358662	0.260676	0.0541313	0.221961	0.276193
Ado	1021.3	-0.100173	0.154521	0.45313	0.675312	0.736563
Adora1	23.8689	-0.0398143	0.298012	0.662083	0.820714	0.861023
Adora2a	23.2963	-0.0629768	0.303259	0.494049	0.706139	0.763559
Adora2b	10.3842	0.0156752	0.303987	0.805186	0.904843	0.928948
Adora3	8.01042	0.0395302	0.299522	0.657116		0.857761
Adpgk	819.036	-0.0891639	0.180369	0.543175	0.744241	0.795941
Adprh	1651.42	0.520285	0.229382	0.00482668	0.0694474	0.0900142
Adprhl1	13.8626	-0.10422	0.326502	0.163718	0.38955	0.463772
Adprhl2	1216.63	0.508526	0.372037	0.0247449	0.152295	0.193491
Adprm	157.955	-0.0690223	0.211346	0.656203	0.816208	0.857274
Adra1b	1.59695	0.0266105	0.309634	0.478201		0.75336
Adra1d	1.23977	-0.0309839	0.310205	0.393774		0.693119
Adra2a	27.181	0.0256607	0.273633	0.846481	0.924969	0.944572
Adra2b	8.53946	-4.98929	1.65012	0.000103518		0.0091824
Adrb1	3.56611	0.0175075	0.303197	0.794412		0.925217
Adrb2	14.8174	0.00931125	0.292197	0.928741	0.966016	0.973057
Adrb3	2.58311	0.0302725	0.308108	0.546793		0.798022
Adrm1	2819.97	0.544107	0.457174	0.0271798	0.159458	0.202053
Adsl	3278.9	0.0999388	0.182987	0.508516	0.717049	0.772179
Adss	1754.69	-0.17389	0.158506	0.202075	0.43393	0.509726
Adssl1	69.3102	0.138186	0.299904	0.33581	0.574413	0.645275
Aebp1	4034.14	0.0771722	0.204305	0.616976	0.789882	0.835049
Aebp2	3925.41	-0.102013	0.184217	0.49132	0.703912	0.761479
Aen	678.641	0.111172	0.170582	0.436888	0.661988	0.724626
Aes	5938.25	0.399305	0.275188	0.0397791	0.191059	0.239838
Afap1	675.662	-0.0807145	0.135393	0.505366	0.714845	0.770697
Afap1l1	54.1996	-0.161351	0.279248	0.315452	0.554043	0.6269
Afap1l2	138.765	0.0232107	0.268763	0.866754	0.935762	0.952874
Afdn	2125.3	-0.474084	0.237817	0.0106475	0.102825	0.132676
Aff1	1105.29	0.0153589	0.236425	0.928413	0.965913	0.972986
Aff3	1437.78	0.0643555	0.198503	0.677037	0.83069	0.869269
Aff4	3344.05	-0.427819	0.341589	0.0416592	0.194942	0.244767
Afg1l	150.13	0.221052	0.313454	0.191213	0.42256	0.497867
Afg3l1	1807.66	0.157813	0.227951	0.325641	0.56513	0.636997
Afg3l2	3799.32	0.393923	0.258248	0.0364455	0.183533	0.231566
Afmid	238.754	-0.515073	0.554331	0.0300779	0.167893	0.212218
Afp	3.43994	-0.00479641	0.305458	0.918546		0.969083
Aftph	956.916	0.0516745	0.187829	0.726886	0.861301	0.894307
Aga	374.297	0.279298	0.227988	0.102026	0.307236	0.374046
Agap1	1395.44	-0.274138	0.261102	0.124729	0.341196	0.411554
Agap2	273.959	0.0178677	0.266948	0.899191	0.951852	0.963537
Agap3	2244.4	0.361889	0.248589	0.0479538	0.209488	0.261627
Agbl2	94.4327	0.0422719	0.239951	0.784385	0.893615	0.920393
Agbl3	85.2841	0.00469374	0.24341	0.977925	0.989467	0.991904
Agbl5	435.122	-0.0257204	0.238524	0.862278	0.93372	0.951419
Ager	49.677	1.53872	0.581959	0.000362269	0.0164176	0.0216678
Agfg1	2348.15	-0.0704591	0.176271	0.623348	0.793459	0.837936
Agfg2	524.608	0.389497	0.212793	0.0219631	0.143779	0.18301
Aggf1	1261.75	-0.0474466	0.166041	0.718156	0.855951	0.889895
Agk	928.137	-0.318126	0.226613	0.0662188	0.246609	0.30526
Agl	1085.07	-0.3599	0.279802	0.0592585	0.232547	0.288821
Agmat	1.78527	0.0223126	0.308648	0.568956		0.809854
Agmo	6.89264	0.0234344	0.302748	0.740204		0.901649
Ago1	2185.65	-0.262262	0.322636	0.14092	0.361941	0.434643
Ago2	3906.62	-0.43745	0.49154	0.042753	0.197398	0.247645
Ago3	1084.99	-0.561143	0.565535	0.0246011	0.152145	0.193258
Ago4	14.5576	-0.0569336	0.297047	0.57787	0.765873	0.815122
Agpat1	1251.05	-0.114382	0.153162	0.38836	0.622055	0.689091
Agpat2	269.405	0.318257	0.386255	0.0899784	0.288652	0.35335
Agpat3	2185.82	-0.124486	0.173467	0.384617	0.619437	0.686877
Agpat4	515.823	0.222852	0.248792	0.192007	0.423417	0.49888
Agpat5	3018.34	0.343723	0.374037	0.0824815	0.275261	0.338363
Agps	1748.06	-0.448441	0.317238	0.0314943	0.171036	0.216094
Agr2	1.87486	0.0213378	0.310873	0.186917		0.493434
Agrn	2665.08	0.10778	0.192239	0.479	0.694985	0.75384
Agrp	1.69041	-0.0490865	0.312659	0.281944		0.595882
Agt	34.6099	1.28626	0.720947	0.00274945	0.0519156	0.0678667
Agtpbp1	395.376	-1.03839	0.488047	0.00183143	0.0436139	0.0569313
Agtr1a	58.8419	-0.439739	0.498048	0.0427405	0.197398	0.247645
Agtr2	28.044	-0.0861373	0.322313	0.140828	0.361941	0.434643
Agtrap	519.262	0.133761	0.243536	0.409617	0.638709	0.704074
Ahctf1	3405.44	0.098588	0.205052	0.520199	0.726941	0.780969
Ahcy	7231.96	-0.0346056	0.158709	0.796004	0.900609	0.925753
Ahcyl1	3980.87	-0.352204	0.241484	0.0476842	0.208907	0.260926
Ahcyl2	720.712	-0.540609	0.348896	0.0170274	0.127498	0.163045
Ahdc1	1876.93	-0.017681	0.216104	0.906419	0.955621	0.966161
Ahi1	274.339	0.14464	0.253765	0.375199	0.609796	0.677923
Ahnak	4402.25	-0.241598	0.211182	0.137796	0.358178	0.43022
Ahnak2	468.707	-0.102531	0.266698	0.495194	0.707194	0.76454
Ahr	148.872	-0.233268	0.289875	0.182599	0.413269	0.488389
Ahrr	95.883	-0.5236	0.532557	0.0287262	0.163911	0.207002
Ahsa1	3303.3	0.293225	0.273034	0.108355	0.316897	0.384981
Ahsa2	1298.43	0.308535	0.278976	0.0963191	0.298918	0.364949
Ahsg	1.49315	-0.0112457	0.307683	0.773528		0.915999
Aida	755.421	0.188631	0.177196	0.200718	0.432501	0.508389
Aif1	115.514	0.320872	0.423806	0.078398	0.26857	0.33055
Aif1l	1538.78	0.510772	0.366031	0.024368	0.15144	0.192368
Aifm1	1603.77	0.520194	0.391193	0.024762	0.152295	0.193491
Aifm2	508.416	0.126416	0.209626	0.424139	0.651568	0.71555
Aifm3	120.438	0.129391	0.307456	0.32799	0.567522	0.639247
Aig1	258.763	0.103293	0.232254	0.518471	0.725396	0.779438
Aim2	38.5154	0.183376	0.372485	0.0758636	0.263907	0.32534
Aimp1	2008.29	0.214339	0.276061	0.214026	0.447971	0.523797
Aimp2	928.532	0.332401	0.244132	0.0639028	0.242387	0.300211
Aip	968.113	0.550105	0.401796	0.0213826	0.142137	0.181079
Aipl1	7.26591	0.0252607	0.303517	0.711356		0.886525
Aire	16.7758	0.251654	0.441984	0.0396399	0.19064	0.239487
Airn	133.776	-0.0662448	0.26743	0.639761	0.804397	0.84743
Ajm1	210.926	-0.0211287	0.303316	0.743758	0.872841	0.903413
Ajuba	725.796	0.383536	0.301873	0.0533054	0.220245	0.274106
Ak1	876.229	0.526121	0.227653	0.00426006	0.065491	0.0852582
Ak2	7048.72	0.431906	0.319929	0.0370287	0.185203	0.233552
Ak3	1961.73	-0.183167	0.197219	0.241692	0.47882	0.554899
Ak4	2300.86	-0.297492	0.23322	0.086045	0.282155	0.345932
Ak5	655.153	-0.076394	0.211808	0.627222	0.795777	0.839934
Ak6	1670.65	0.133453	0.229755	0.410474	0.639259	0.70447
Ak7	4.89841	-0.077162	0.316354	0.260353		0.575659
Ak8	36.4741	0.0481511	0.270589	0.727128	0.861438	0.894442
Ak9	3.25746	-0.0691129	0.310962	0.369423		0.67342
Akap1	1553.23	-0.544396	0.37473	0.0195931	0.135969	0.173211
Akap10	566.001	-0.431449	0.291208	0.0316948	0.17162	0.216869
Akap11	1597.6	-0.180414	0.283871	0.270131	0.509715	0.584911
Akap12	2177.86	-0.721173	0.406066	0.00662693	0.0813709	0.105397
Akap13	930.023	-0.266365	0.298144	0.14037	0.361444	0.434049
Akap17b	99.8441	0.0157576	0.238677	0.919654	0.961198	0.969475
Akap2	1374.24	-0.247364	0.267376	0.160317	0.386098	0.460303
Akap3	1.24353	-0.0481273	0.313893	0.235931		0.548165
Akap5	24.4057	-0.070171	0.29376	0.543081	0.74424	0.795916
Akap6	169.734	0.426694	0.616926	0.033631	0.176865	0.22336
Akap7	92.7062	-0.0975761	0.247619	0.532995	0.73688	0.789256
Akap8	2894.37	-0.236963	0.154231	0.0772394	0.266532	0.328049
Akap8l	1125.4	-0.071933	0.203446	0.638855	0.803709	0.84671
Akap9	1056.92	-0.131036	0.273129	0.395975	0.628399	0.694947
Akip1	189.263	0.357957	0.335446	0.0720267	0.25705	0.317366
Akirin1	795.346	0.209941	0.209594	0.193489	0.424589	0.499999
Akirin2	910.357	0.249874	0.206963	0.11877	0.332895	0.402504
Akna	443.453	-0.15327	0.267403	0.341274	0.579476	0.649475
Aknad1	3.49858	-0.100369	0.32174	0.219719		0.529129
Akp-ps1	2.57717	-0.0574733	0.316063	0.129422		0.419205
Akr1a1	11560.4	0.574957	0.332308	0.0116538	0.105716	0.136098
Akr1b10	449.163	0.278834	0.199594	0.0799236	0.270948	0.33325
Akr1b3	4615.14	0.448023	0.55681	0.0377333	0.186945	0.235528
Akr1b7	3.362	-0.0700236	0.314245	0.282829		0.596478
Akr1b8	934.763	0.132738	0.183208	0.365191	0.600986	0.670278
Akr1c12	7.89618	-0.108565	0.330678	0.111922		0.391207
Akr1c13	24.7246	-0.0151492	0.288468	0.882777	0.943677	0.958211
Akr1c14	12.2865	-0.149211	0.32949	0.219987	0.45376	0.529517
Akr1c18	2.73061	-0.0462569	0.31155	0.323335		0.634545
Akr1cl	2.33771	0.0186259	0.307449	0.686282		0.874791
Akr1e1	395.658	0.0444009	0.232872	0.775457	0.889381	0.917016
Akr7a5	1054.09	1.21614	0.597699	0.0018614	0.0437296	0.057093
Akt1	5335.35	0.0787959	0.156242	0.582883	0.769516	0.817833
Akt1s1	1576.62	0.153865	0.158905	0.262815	0.502706	0.578464
Akt2	2381.74	0.0752817	0.155279	0.576758	0.765375	0.814649
Akt3	1379.51	-0.1954	0.338278	0.178878	0.408167	0.483179
Aktip	525.887	-0.0278898	0.165038	0.839452	0.920633	0.941096
Alad	1109.1	0.684042	0.675767	0.016446	0.125126	0.16028
Alas1	841.852	0.0673112	0.170612	0.640145	0.80462	0.847562
Alas2	43.1087	0.125674	0.314847	0.296819	0.535329	0.609477
Alcam	68.0501	-0.035586	0.26434	0.798662	0.901789	0.926425
Aldh16a1	701.522	0.391894	0.421611	0.0587659	0.23167	0.287902
Aldh18a1	3801.69	-0.383405	0.327395	0.0576156	0.229042	0.284867
Aldh1a1	63.3902	-0.337555	0.551656	0.0309897	0.169889	0.214672
Aldh1a2	23.1081	0.000782499	0.303953	0.998642	0.999462	0.999485
Aldh1a3	13.2489	0.0282894	0.293837	0.775488	0.889381	0.917016
Aldh1a7	1.71317	-0.0238857	0.311134	0.191378		0.498112
Aldh1b1	12.7131	0.153192	0.330805	0.214734	0.448485	0.524533
Aldh1l1	34.0873	-0.00242863	0.272693	0.982209	0.99094	0.993152
Aldh1l2	476.37	-0.810014	0.517026	0.00746397	0.0865635	0.11208
Aldh2	5878.2	0.207473	0.158254	0.12412	0.340569	0.410864
Aldh3a1	125.363	0.821337	0.745718	0.0111203	0.103577	0.133819
Aldh3a2	712.758	0.154734	0.193431	0.31439	0.552799	0.625613
Aldh3b1	326.917	0.580512	0.269804	0.00505249	0.0713602	0.0924554
Aldh3b2	7.88742	-0.120719	0.324993	0.226729		0.536353
Aldh4a1	2673.16	0.468325	0.272405	0.0187579	0.133309	0.169916
Aldh5a1	502.343	0.116777	0.238651	0.464418	0.684113	0.744934
Aldh6a1	667.05	-0.0198081	0.230718	0.896161	0.95051	0.962701
Aldh7a1	4721.78	0.593256	0.321818	0.00961075	0.0975108	0.125823
Aldh8a1	2.50121	-0.0344067	0.308997	0.477322		0.752826
Aldh9a1	2257.26	-0.237167	0.236498	0.161884	0.388081	0.462458
Aldoa	22874.8	0.124866	0.261399	0.350439	0.587283	0.656854
Aldoc	322.408	0.8699	0.485017	0.00463283	0.0682698	0.0886504
Alg1	694.744	0.459396	0.273231	0.0206442	0.139655	0.177837
Alg10b	2804.96	-0.607373	0.305263	0.00679773	0.0823896	0.106674
Alg11	644.998	0.125255	0.236435	0.440778	0.66521	0.727243
Alg12	203.133	0.0151165	0.201847	0.921343	0.961703	0.969714
Alg13	773.532	0.013918	0.232421	0.934934	0.968957	0.975814
Alg14	304.216	0.250412	0.200492	0.115656	0.328066	0.396849
Alg2	1118.27	-0.0185103	0.127728	0.871649	0.938907	0.954974
Alg3	367.992	0.289839	0.179922	0.0531725	0.220109	0.274
Alg5	742.466	0.127537	0.168993	0.370315	0.605458	0.674002
Alg6	547.867	-0.18063	0.234614	0.276393	0.516029	0.59124
Alg8	527.262	0.277218	0.327749	0.128757	0.347192	0.418073
Alg9	540.359	0.337727	0.262997	0.0671342	0.248084	0.306987
Alkbh1	719.874	-0.121813	0.152746	0.358476	0.594173	0.663597
Alkbh2	364.004	1.29256	0.639346	0.00176442	0.0427038	0.0557109
Alkbh3	754.018	0.514591	0.310278	0.0167247	0.126019	0.161316
Alkbh3os1	4.07777	0.0288211	0.300638	0.720868		0.891315
Alkbh4	169.965	0.294025	0.26274	0.104449	0.310704	0.378358
Alkbh5	2858.89	-0.281358	0.21914	0.0921242	0.292281	0.3574
Alkbh6	374.416	0.253115	0.356817	0.134908	0.355581	0.426937
Alkbh7	280.892	0.718256	0.761733	0.0149876	0.119924	0.1538
Alkbh8	817.576	-0.191486	0.262803	0.254805	0.494217	0.569943
Alms1	655.461	-0.4305	0.374948	0.0446131	0.20119	0.252141
Alms1-ps1	2.32574	-0.0507592	0.31279	0.278631		0.593241
Alms1-ps2	11.2821	0.0201495	0.310666			1
Alox12	4.3333	0.0322014	0.305716	0.610528		0.832174
Alox12b	4.67131	-0.0805743	0.324086	0.0414142		0.244009
Alox15	3.23067	0.0252277	0.308354	0.575991		0.814481
Alox5	40.0468	-0.0739493	0.291015	0.536771	0.739771	0.791795
Alox5ap	243.098	0.274964	0.391851	0.102269	0.307614	0.37448
Alox8	11.6864	0.00383085	0.287153	0.974943	0.987864	0.990494
Aloxe3	9.51544	0.0671689	0.300471	0.513159	0.720948	0.775483
Alpk1	291.246	-0.497704	0.454501	0.0315942	0.17138	0.216549
Alpk2	39.7817	0.100768	0.269616	0.500568	0.711359	0.767796
Alpk3	50.6808	0.680099	0.471703	0.0124177	0.108829	0.140061
Alpl	542.014	0.0558552	0.243795	0.719197	0.856547	0.890402
Als2	715.131	-0.103993	0.196146	0.486796	0.700817	0.758958
Als2cl	236.249	-0.228004	0.379024	0.110275	0.320266	0.388348
Alx3	101.509	0.155297	0.30772	0.287497	0.527395	0.601906
Alx4	8.45192	-0.0902568	0.322057	0.181647		0.487324
Alyref	6225.2	0.152317	0.296197	0.317284	0.556198	0.62886
Alyref2	47.6464	0.29713	0.33843	0.110729	0.320738	0.388998
Amacr	161.1	0.934381	0.617004	0.00618924	0.0789949	0.102343
Ambra1	1040.68	-0.0676162	0.222957	0.679758	0.832467	0.870924
Amd-ps3	24.436	-0.180721	0.334722	0.201015	0.432723	0.508613
Amd-ps4	1.12223	-0.0289069	0.310727	0.335447		0.645058
Amd1	3087.36	-0.0592078	0.172768	0.68714	0.837074	0.874956
Amd2	18.0455	-0.0575562	0.282303	0.648005	0.810654	0.852522
Amdhd1	111.479	-0.245947	0.264212	0.161863	0.388081	0.462458
Amdhd2	521.431	0.258276	0.365212	0.125726	0.343273	0.414
Amer1	930.456	-0.0821889	0.251351	0.590636	0.773481	0.82128
Amfr	1474.6	0.169566	0.249612	0.315246	0.553806	0.62672
Amh	17.0439	0.442595	0.893282	0.0127939	0.110637	0.142394
Amhr2	301.873	0.443528	0.503635	0.042192	0.196156	0.246167
Amigo1	346.856	0.0313795	0.230943	0.841564	0.921768	0.942042
Amigo2	96.8963	-0.32116	0.292646	0.0888099	0.286858	0.351413
Amigo3	72.8109	-0.0410393	0.244774	0.785142	0.894057	0.920787
Ammecr1	810.172	-0.0590396	0.210131	0.701677	0.846328	0.88191
Ammecr1l	1352.9	0.0507462	0.245778	0.743156	0.872591	0.903348
Amn	3.75741	0.0218079	0.303301	0.74479		0.903525
Amn1	232.302	0.029284	0.262244	0.838367	0.920543	0.940997
Amot	1063.14	-0.0814748	0.242676	0.60453	0.781693	0.828312
Amotl1	2251.3	-0.399414	0.255343	0.0334375	0.176451	0.222811
Amotl2	720.112	0.0486922	0.245563	0.742458	0.872158	0.903123
Ampd1	6.20968	0.0248444	0.304786	0.692471		0.878109
Ampd2	2070.5	-0.0598354	0.178488	0.680569	0.832932	0.871486
Ampd3	406.94	-0.289109	0.348077	0.114018	0.32608	0.394532
Amt	135.089	-0.257492	0.318371	0.14699	0.36884	0.44174
Amy1	31.6064	0.0314394	0.298502	0.723598	0.859317	0.892595
Amz1	64.2865	0.483344	0.510095	0.0356773	0.181521	0.228921
Amz2	1228.72	-0.0513727	0.157576	0.705329	0.848229	0.883572
Anapc1	6099.12	-0.212669	0.309833	0.211798	0.445758	0.521878
Anapc10	257.476	1.04597	0.666807	0.00482484	0.0694474	0.0900142
Anapc11	2087.58	0.243946	0.358422	0.137479	0.358053	0.429989
Anapc13	618.166	0.407645	0.437204	0.0532181	0.220122	0.274
Anapc15	461.858	0.392873	0.469961	0.0538114	0.221289	0.275425
Anapc16	746.486	0.315811	0.347997	0.0994199	0.303659	0.370198
Anapc2	2513.5	0.119598	0.152111	0.368042	0.603314	0.67244
Anapc4	1608.04	0.432163	0.466487	0.0465903	0.206065	0.257477
Anapc5	6952.97	0.23972	0.210988	0.14175	0.362753	0.435388
Anapc7	1688.02	0.261904	0.251665	0.133621	0.354095	0.425302
Ang	18.3798	-0.0217376	0.291047	0.827156	0.914548	0.93654
Ang4	1.33214	0.0296081	0.310652	0.347036		0.65411
Angel1	262.189	0.043261	0.22852	0.780525	0.891655	0.918953
Angel2	993.383	0.115931	0.165713	0.409067	0.638173	0.703688
Angpt1	3.78262	-0.0586971	0.305498	0.478079		0.75336
Angpt2	74.9946	-0.10896	0.279151	0.452526	0.674733	0.736067
Angpt4	59.555	0.0863915	0.285572	0.517805	0.725104	0.779167
Angptl1	173.32	0.0344493	0.262565	0.811305	0.907973	0.931762
Angptl2	1519.61	-0.987791	0.424773	0.00129229	0.0361448	0.0473779
Angptl3	1.7442	0.0307098	0.310902	0.314172		0.625417
Angptl4	101.057	-0.756404	0.639186	0.0123233	0.108536	0.139678
Angptl6	77.7346	1.26133	0.694584	0.00260336	0.0506455	0.0661644
Angptl7	1809.48	0.794833	0.776286	0.0123377	0.108536	0.139678
Angptl8	2.38513	0.0499205	0.314438	0.146719		0.441508
Ank	377.385	-0.00670136	0.258562	0.958534	0.980223	0.984407
Ank1	43.5137	-0.0384393	0.297654	0.671388	0.82685	0.866251
Ank2	1229.02	-0.846929	0.198623	2.07346e-06	0.000356249	0.000471803
Ank3	864.661	-0.81521	0.421722	0.00405733	0.0632466	0.0823823
Ankdd1b	1.21092	-0.0262438	0.311305	0.235173		0.547036
Ankef1	4.66816	0.00160759	0.299742	0.985454		0.994286
Ankfy1	1947.15	-0.442196	0.299113	0.0300651	0.167893	0.212218
Ankhd1	2138.35	-0.0338944	0.252283	0.827833	0.914548	0.936553
Ankib1	911.588	-0.184048	0.23352	0.26889	0.508293	0.58343
Ankle1	460.652	-0.0658953	0.208059	0.670181	0.826338	0.865638
Ankle2	1175.73	-0.0207952	0.197172	0.888905	0.946217	0.960214
Ankmy1	1.76318	0.0473997	0.313173	0.224361		0.533735
Ankmy2	493.917	0.163878	0.186329	0.277025	0.516499	0.591835
Ankra2	215.413	-0.169466	0.207936	0.283956	0.52299	0.597542
Ankrd1	2.55669	-0.00730458	0.30446	0.895741		0.962701
Ankrd10	7770.38	0.00974309	0.237425	0.952961	0.97811	0.983035
Ankrd11	3809.88	-0.290897	0.256871	0.0938495	0.295029	0.360724
Ankrd12	655.426	-0.510043	0.417116	0.028392	0.163047	0.205977
Ankrd13a	1471.55	0.0918519	0.144012	0.475587	0.692362	0.751579
Ankrd13b	2758.54	-0.558146	0.258816	0.00552323	0.074322	0.0962023
Ankrd13c	1304.67	-0.0633667	0.157294	0.634271	0.80039	0.843626
Ankrd13d	118.552	-0.494083	0.399516	0.030697	0.169282	0.21405
Ankrd16	782.26	0.22226	0.253868	0.197819	0.429271	0.504955
Ankrd17	3101.54	-0.117638	0.219304	0.463172	0.682874	0.74365
Ankrd2	5.22272	0.0996975	0.326231	0.143881		0.43862
Ankrd23	228.534	-0.151361	0.314138	0.273625	0.513292	0.588482
Ankrd24	302.99	-0.204157	0.187784	0.179226	0.408365	0.483433
Ankrd26	620.441	-1.00228	0.519778	0.00281237	0.052509	0.0685865
Ankrd27	1475.54	-0.340513	0.236572	0.0533947	0.220391	0.274303
Ankrd28	1412.84	-0.246238	0.275645	0.166	0.392293	0.466825
Ankrd29	501.047	-0.0749773	0.26373	0.607597	0.783744	0.830154
Ankrd33b	30.0814	0.0323568	0.29259	0.75079	0.87595	0.905934
Ankrd34a	5.59938	-0.0335784	0.299825	0.689026		0.875972
Ankrd34b	1.32457	-0.0235796	0.307827	0.615419		0.834338
Ankrd35	36.7379	0.445687	0.379081	0.0415594	0.194895	0.244658
Ankrd36	4.77646	0.188707	0.371193	0.0908184		0.354776
Ankrd37	167.676	0.121663	0.280127	0.417282	0.645577	0.710309
Ankrd39	387.764	0.226465	0.323126	0.179648	0.408944	0.483917
Ankrd40	1632.71	0.118531	0.183488	0.434897	0.660765	0.723401
Ankrd42	55.3887	-0.00406848	0.277084	0.971357	0.9858	0.988598
Ankrd44	1235.98	-0.0651872	0.152371	0.623453	0.793527	0.838023
Ankrd45	3.29415	-0.107334	0.331233	0.0975227		0.366458
Ankrd46	1187.72	-0.171438	0.239978	0.298772	0.537029	0.611201
Ankrd49	331.039	-0.250034	0.287545	0.159332	0.384755	0.458885
Ankrd50	857.153	-0.353736	0.318477	0.0713962	0.255559	0.315585
Ankrd52	1783.22	-0.209094	0.365261	0.130542	0.350378	0.42165
Ankrd53	7.46356	-0.0639952	0.308037	0.42772		0.718315
Ankrd54	1074.72	0.403923	0.23013	0.0241209	0.150731	0.191413
Ankrd55	36.1296	-1.24011	0.690658	0.00272101	0.0517555	0.0676504
Ankrd6	763.266	-0.269534	0.226793	0.111548	0.322258	0.390494
Ankrd61	10.6677	-0.0174588	0.299107	0.826287	0.913972	0.935961
Ankrd66	1.57546	0.0417572	0.310415	0.385847		0.687836
Ankrd9	139.339	0.564605	0.58607	0.0247728	0.152295	0.193491
Anks1	1473.37	-0.173957	0.203105	0.26861	0.508095	0.583173
Anks1b	1.66467	-0.0252808	0.306471	0.640013		0.847555
Anks3	736.232	0.282258	0.283655	0.123371	0.340254	0.410592
Anks6	543.343	0.0658487	0.231963	0.675007	0.829175	0.867973
Ankzf1	721.503	-0.0357004	0.174408	0.798353	0.901553	0.926269
Anln	1854	-0.217734	0.183711	0.145171	0.367065	0.439962
Ano1	11.7562	0.00542308	0.286565	0.962124	0.98167	0.985236
Ano10	666.288	0.376144	0.387044	0.0666681	0.246979	0.305699
Ano6	1437.84	-0.363559	0.372272	0.069732	0.253007	0.312559
Ano8	819.89	0.16356	0.216524	0.31375	0.552481	0.625289
Ano9	5.03438	-0.0710993	0.3196	0.108531		0.385354
Anp32a	6155.89	0.925609	0.667308	0.00731344	0.0859095	0.111183
Anp32b	12599	0.596683	0.401478	0.0155758	0.122069	0.156461
Anp32b-ps1	3.1109	0.133696	0.35134	0.0105197		0.131789
Anp32e	5884.35	0.307382	0.28955	0.100262	0.304604	0.371138
Anpep	3026.03	-0.0213732	0.257245	0.934403	0.968637	0.975576
Antxr1	1889.49	-0.934917	0.198391	2.39316e-07	7.05983e-05	9.45254e-05
Antxr2	763.685	-0.162068	0.282683	0.309304	0.547986	0.621309
Anxa1	870.567	-0.214718	0.260634	0.209464	0.443163	0.519299
Anxa11	1622.93	0.317209	0.199154	0.0493088	0.212264	0.264539
Anxa11os	1.20575	-0.0426999	0.310965	0.355616		0.661335
Anxa2	5337.71	1.0998	0.37626	0.00023285	0.012055	0.0159296
Anxa3	430.511	0.547414	0.414992	0.0225762	0.145147	0.184768
Anxa4	1312.75	-0.132386	0.232871	0.411623	0.640275	0.705221
Anxa5	3411.55	0.438584	0.363747	0.0418228	0.195252	0.245175
Anxa6	5443.16	0.193008	0.189221	0.20695	0.440467	0.516488
Anxa7	1177.15	0.253316	0.198169	0.10558	0.312285	0.380217
Anxa8	235.218	0.632561	0.795752	0.0189003	0.133775	0.170547
Anxa9	65.7683	1.35855	0.586609	0.000915103	0.0293189	0.0386225
Aoah	78.2982	0.144061	0.331792	0.207908	0.441543	0.517581
Aoc1	12.9549	2.863	1.10153	0.000349493	0.0161189	0.0213303
Aoc2	86.9912	-0.167862	0.287277	0.293752	0.532315	0.60645
Aoc3	32.0233	-0.198174	0.382065	0.0742448	0.260885	0.321734
Aox1	161.887	-0.52124	0.407774	0.0260302	0.155992	0.197864
Aox2	7.98592	0.0127881	0.300559	0.864987		0.952422
Aox3	3.74582	-0.0920126	0.326688	0.082778		0.339247
Aox4	151.227	-0.214109	0.40296	0.0484787	0.210839	0.263188
Ap1ar	1033.86	-0.633585	0.168993	3.16932e-05	0.00291484	0.00387992
Ap1b1	2379.04	0.304816	0.141903	0.0161624	0.124616	0.159709
Ap1g1	2171.03	0.109754	0.181969	0.459922	0.680725	0.741685
Ap1g2	518.903	0.541568	0.686995	0.0251305	0.153423	0.194773
Ap1m1	1426.42	-0.0587392	0.182062	0.688817	0.838165	0.875972
Ap1m2	1.84496	-0.0553	0.316669	0.0531078		0.274
Ap1s1	1711.85	0.74394	0.331517	0.00253744	0.0502838	0.0657427
Ap1s2	105.839	0.0496493	0.283786	0.686536	0.836951	0.874912
Ap1s3	359.026	-0.0930496	0.234545	0.565168	0.757791	0.807666
Ap2a1	2262.01	-0.316219	0.217486	0.0602693	0.234464	0.29091
Ap2a2	2673.24	-0.151053	0.196024	0.326567	0.566051	0.637957
Ap2b1	2704.5	-0.576022	0.266226	0.00486434	0.0695828	0.090195
Ap2m1	5723.05	0.175197	0.156258	0.194641	0.425297	0.500725
Ap2s1	2210.8	0.831982	0.801215	0.0112828	0.104321	0.134629
Ap3b1	1355.53	-0.250991	0.246962	0.147017	0.368841	0.441748
Ap3d1	2105.18	-0.537782	0.440789	0.0250147	0.152949	0.194304
Ap3m1	1591.82	-0.304159	0.327908	0.105337	0.31204	0.379867
Ap3m1-ps	1.07496	0.0190051	0.309784	0.490564		0.760814
Ap3m2	235.64	0.199452	0.228863	0.231091	0.46675	0.541974
Ap3s1	1048.92	0.430045	0.33638	0.0410595	0.193361	0.24275
Ap3s2	1337.26	0.0154523	0.141758	0.903782	0.954309	0.965456
Ap4b1	589.894	0.0223798	0.167073	0.878683	0.941239	0.956802
Ap4e1	590.234	-0.310695	0.417658	0.0810948	0.272687	0.335264
Ap4m1	842.335	-0.244657	0.23751	0.150457	0.373041	0.446508
Ap4s1	227.209	0.376467	0.41077	0.0638451	0.242286	0.300075
Ap5b1	88.578	-0.1004	0.246054	0.523151	0.729137	0.782763
Ap5m1	679.696	-0.202116	0.219541	0.215526	0.4493	0.525303
Ap5s1	245.459	0.394146	0.252624	0.0344552	0.178763	0.225524
Ap5z1	456.775	-0.141921	0.193512	0.352481	0.589634	0.659057
Apaf1	826.485	0.208457	0.328758	0.193189	0.424453	0.499927
Apba1	131.764	-0.703636	0.481625	0.0111228	0.103577	0.133819
Apba3	832.897	-0.0246351	0.206329	0.870475	0.938418	0.954791
Apbb1	702.234	0.197531	0.258822	0.2458	0.483772	0.559789
Apbb1ip	751.036	-0.0570708	0.187877	0.701352	0.846328	0.88191
Apbb2	337.223	-0.712713	0.250514	0.000560754	0.0213839	0.0282183
Apc	1678.68	-0.0281086	0.248901	0.840798	0.921418	0.941747
Apc-ps1	2.1494	0.00648107	0.305189	0.905571		0.965902
Apc2	213.451	-0.357026	0.313877	0.0691803	0.252012	0.311445
Apcdd1	2019.65	0.1461	0.282334	0.35474	0.591172	0.66069
Apeh	1073.82	0.732045	0.521265	0.0109637	0.103174	0.133265
Apex1	3477.81	0.509958	0.496904	0.0311156	0.1704	0.21533
Apex2	369.186	0.126057	0.23039	0.43489	0.660765	0.723401
Aph1a	2857.32	0.816292	0.252694	0.00011912	0.00769602	0.0101368
Aph1b	405.501	-0.164434	0.253448	0.318521	0.557123	0.629709
Aph1c	96.8277	0.0340524	0.249108	0.821353	0.912064	0.934315
Api5	3762.74	-0.0813748	0.170231	0.556294	0.752191	0.802202
Apip	358.633	0.27439	0.391114	0.103929	0.309925	0.37739
Aplf	333.211	-0.0848108	0.176502	0.560532	0.754995	0.804875
Apln	278.667	-0.11682	0.280756	0.425293	0.652932	0.716431
Aplnr	54.471	-0.0624377	0.28779	0.602938	0.780699	0.827394
Aplp1	9.16275	0.0464095	0.305762	0.528609	0.733606	0.786768
Aplp2	6703.84	0.0821352	0.126771	0.478427	0.694425	0.75336
Apmap	651.224	0.0531197	0.167292	0.700444	0.845732	0.881566
Apoa1	5.40167	0.0815738	0.317323	0.248629		0.562993
Apoa2	14.7437	0.0884662	0.305381	0.408039	0.637376	0.703052
Apoa5	10.4051	0.18643	0.389473	0.0190143	0.134193	0.171102
Apobec1	190.263	-0.0653756	0.284554	0.601625	0.779709	0.82646
Apobec2	2.40675	-0.00459025	0.302654	0.941324		0.978566
Apobec3	141.874	0.0492763	0.286672	0.68057	0.832932	0.871486
Apobr	393.698	0.670409	0.394909	0.00897351	0.093784	0.121038
Apoc1	14.7538	1.94802	1.29778	0.00330958	0.0569881	0.0742579
Apoc2	1.84092	0.0182322	0.308132	0.651512		0.854555
Apoc4	16.1408	0.203294	0.361703	0.135952	0.356825	0.428344
Apod	21.2117	-0.102779	0.320799	0.242718	0.479821	0.555794
Apoe	8347.64	1.06396	0.74108	0.00560642	0.0747441	0.0967762
Apoh	24.8	-0.0370259	0.285214	0.746932	0.874226	0.904458
Apol10b	27.0245	0.236158	0.411069	0.067094	0.247994	0.30687
Apol11b	1.26772	-0.0108581	0.307742	0.792755		0.924335
Apol6	18.4844	1.305	0.750812	0.00305741	0.0547566	0.0715926
Apol7a	17.8391	0.194071	0.360325	0.135638	0.356418	0.427821
Apol7b	1.01961	-0.0178894	0.310474	0.4136		0.706833
Apol7c	1.22226	0.011123	0.307155	0.802076		0.92778
Apol7d	11.673	0.0674874	0.294822	0.548789	0.747709	0.798865
Apol7e	11.9887	0.0487251	0.302521	0.572401	0.762438	0.81196
Apol8	18.5825	-0.752026	0.842418	0.0141243	0.117029	0.150482
Apol9a	69.3619	1.78385	0.569942	7.79993e-05	0.00567218	0.00749008
Apol9b	22.1239	1.10227	0.709164	0.0048737	0.0696529	0.0902886
Apold1	94.9162	0.169514	0.261257	0.306475	0.545328	0.618702
Apom	2.4237	0.0828875	0.319464	0.201457		0.509031
Apon	2.96025	0.042045	0.308807	0.45845		0.740381
Apoo	481.426	0.496998	0.299715	0.0181273	0.130849	0.16717
Apool	297.635	0.761437	0.286091	0.000840906	0.0277961	0.0365978
Apopt1	348.397	0.300408	0.316851	0.109677	0.319152	0.387247
App	4391.37	-0.0646278	0.186879	0.671325	0.82685	0.866251
Appbp2	2057.84	-0.583	0.337207	0.0114895	0.105113	0.13553
Appbp2os	4.37312	-0.0269489	0.302312	0.709683		0.885422
Appl1	1274.3	-0.250806	0.209978	0.120553	0.334993	0.404726
Appl2	902.162	-0.545996	0.46651	0.0247623	0.152295	0.193491
Aprt	3428.88	0.5737	0.588633	0.024207	0.15108	0.191878
Aptx	464.575	0.514836	0.418166	0.0277693	0.161574	0.204396
Aqp1	1214.75	-0.499985	0.420299	0.0299524	0.167551	0.211761
Aqp11	68.3344	-0.181624	0.317803	0.230435	0.465965	0.541146
Aqp2	242.709	0.338772	0.49279	0.0533956	0.220391	0.274303
Aqp3	9.18223	0.0703616	0.315791	0.249474	0.488135	0.564007
Aqp5	3.13257	0.0223261	0.30142	0.766535		0.912868
Aqp7	6.28326	-0.058246	0.307919	0.43737		0.724818
Aqp9	8.94932	0.130705	0.342913	0.0783944	0.26857	0.33055
Aqr	1919.27	-0.332994	0.362692	0.0848548	0.279836	0.343455
Ar	44.4297	-0.0374676	0.257627	0.793808	0.899556	0.924997
Araf	1073	-0.24693	0.250256	0.14795	0.369866	0.44296
Arap1	1776.82	-0.0124933	0.271185	0.918675	0.960512	0.969137
Arap2	28.0421	-0.0550098	0.293077	0.613168	0.787414	0.832923
Arap3	75.0585	-0.11474	0.291716	0.406038	0.635737	0.701791
Arc	8.78737	0.25137	0.435332	0.0472345	0.207797	0.259461
Arcn1	4137.74	-0.0104324	0.228099	0.927146	0.965007	0.972423
Areg	29.4086	1.23425	1.63297	0.00662473	0.0813709	0.105397
Arel1	692.18	-0.13081	0.288534	0.37387	0.608453	0.676515
Arf1	6960.55	0.313377	0.182173	0.0400118	0.191427	0.240346
Arf2	3764	0.265909	0.27495	0.140618	0.361665	0.434365
Arf3	5145.32	0.00735719	0.18806	0.963382	0.98237	0.985788
Arf4	4281.99	0.391759	0.157853	0.00478681	0.0693558	0.0900099
Arf4os	3.17623	0.00741522	0.30541	0.894473		0.962355
Arf5	2985.35	0.886193	0.660422	0.00821712	0.0898425	0.116228
Arf6	2498.98	0.473018	0.189161	0.00322732	0.056493	0.0735841
Arfgap1	1430.48	0.184275	0.145569	0.151973	0.375232	0.448763
Arfgap2	1786.48	-0.0851031	0.20266	0.575511	0.764583	0.813896
Arfgap3	815.677	0.32871	0.233884	0.0612529	0.236642	0.293465
Arfgef1	2709.63	-0.12689	0.218009	0.418828	0.64722	0.711553
Arfgef2	1077.07	-0.230881	0.242574	0.174331	0.402193	0.47649
Arfgef3	9.44358	-0.10874	0.318934	0.27023	0.509829	0.584989
Arfip1	1175.45	-0.135409	0.170868	0.342966	0.580961	0.65092
Arfip2	1366.75	-0.358632	0.273301	0.0583907	0.230773	0.286937
Arfrp1	741.376	-0.00970673	0.204092	0.947287	0.975295	0.980842
Arg1	200.705	-0.315977	0.597341	0.00538272	0.0734037	0.0949697
Arg2	4.94677	0.0657833	0.309519	0.399919		0.69736
Arglu1	7631.11	-0.0726345	0.221668	0.633387	0.799791	0.843093
Arhgap1	1559.16	-0.164959	0.226651	0.310633	0.549096	0.62192
Arhgap10	1306.78	-0.0229651	0.1868	0.876376	0.940275	0.956017
Arhgap11a	1764.99	-0.300431	0.235038	0.0826782	0.275741	0.338971
Arhgap12	1049.34	-0.479977	0.378505	0.0316106	0.17138	0.216549
Arhgap15	21.7319	0.0320331	0.301817	0.684117	0.835332	0.873537
Arhgap17	689.204	-0.0790269	0.17034	0.577054	0.765377	0.814736
Arhgap18	537.766	-0.0958294	0.220142	0.542456	0.744039	0.795724
Arhgap19	1440.34	-0.326165	0.268798	0.0773736	0.266697	0.328281
Arhgap20	1.09555	-0.0101133	0.308979	0.696239		0.880463
Arhgap21	1883.5	-0.327184	0.372036	0.0885922	0.286423	0.350916
Arhgap22	236.934	0.318139	0.280392	0.0885798	0.286423	0.350916
Arhgap23	1238.06	-0.0129749	0.181127	0.932668	0.968096	0.974967
Arhgap24	27.5339	0.167544	0.326477	0.228221	0.462687	0.537895
Arhgap25	92.7489	-0.132006	0.278615	0.38958	0.622811	0.689937
Arhgap26	161.683	-0.111677	0.277477	0.448533	0.671527	0.733138
Arhgap27	154.423	0.249739	0.402761	0.0905581	0.289901	0.354742
Arhgap27os1	3.72735	0.0550887	0.315294	0.152965		0.449792
Arhgap27os2	6.69752	0.0925206	0.329387	0.0190928		0.171486
Arhgap27os3	1.5604	0.000395093	0.305135	0.996717		0.998959
Arhgap28	980.314	-0.590388	0.216967	0.00114025	0.0327717	0.043009
Arhgap29	972.128	-0.599928	0.454489	0.0180325	0.130585	0.16684
Arhgap30	228.473	0.0047619	0.284584	0.971624	0.985843	0.988706
Arhgap31	1007.55	0.0197814	0.236306	0.90124	0.952924	0.964252
Arhgap32	843.772	-0.237278	0.35015	0.146266	0.368279	0.441208
Arhgap33	404.528	-0.0928112	0.265859	0.532623	0.736453	0.78884
Arhgap33os	2.17735	-0.0139547	0.306703	0.762609		0.911109
Arhgap35	1903.07	-0.37203	0.360868	0.0648117	0.243995	0.302108
Arhgap39	793.653	-0.206143	0.203691	0.198761	0.430463	0.506194
Arhgap4	100.9	-0.0173886	0.271723	0.890952	0.947364	0.960949
Arhgap40	5.90329	-0.137618	0.35087	0.0328482		0.220965
Arhgap42	933.251	0.0865495	0.242631	0.583864	0.769896	0.818019
Arhgap44	222.124	-0.274589	0.276255	0.127997	0.346173	0.417235
Arhgap45	225.654	0.0206986	0.287646	0.856149	0.930609	0.948738
Arhgap5	1323.33	-0.269518	0.316407	0.135871	0.356794	0.428299
Arhgap6	90.0941	0.00451781	0.250041	0.977809	0.989454	0.991882
Arhgap8	14.1746	0.274979	0.459285	0.0447624	0.201631	0.252644
Arhgap9	109.777	0.184643	0.320888	0.225875	0.460258	0.535804
Arhgdia	15722.9	-0.0481529	0.209605	0.752939	0.876858	0.906669
Arhgdib	509.673	0.439101	0.359545	0.0410327	0.193361	0.24275
Arhgdig	571.552	0.515692	0.609924	0.0292718	0.165494	0.209046
[truncated: 19,046 more rows]

## Sheet: NS vs MYCNamp R788
	baseMean	log2FoldChange	lfcSE	pvalue	padj	FDR_corrected_pvals
0610005C13Rik	2.26736	0.00606002	0.21804	0.745994		0.93452
0610009B22Rik	378.489	0.156568	0.174832	0.196234	0.483434	0.570067
0610009E02Rik	13.7727	0.0668781	0.230229	0.101835		0.402015
0610009L18Rik	26.1569	0.10759	0.249227	0.0785022	0.279643	0.348516
0610010F05Rik	937.395	-0.528455	0.153387	7.15747e-05	0.00119853	0.00160238
0610010K14Rik	402.228	0.158683	0.180859	0.193805	0.47979	0.566187
0610012G03Rik	1714.81	-0.0435577	0.0998839	0.624467	0.840759	0.890299
0610030E20Rik	840.454	-0.0102635	0.12325	0.914305	0.968296	0.984162
0610037L13Rik	700.568	0.128952	0.164941	0.271419	0.575794	0.656378
0610038B21Rik	60.7164	0.0966865	0.226404	0.260865	0.56219	0.644352
0610039K10Rik	2.7959	-0.00200864	0.217955	0.89458		0.980098
0610040B10Rik	13.8983	0.00761023	0.215042	0.852013		0.967702
0610040J01Rik	4.58179	0.0272672	0.219464	0.32133		0.700965
1010001B22Rik	2.27713	-0.00755446	0.218455	0.539463		0.849016
1110002J07Rik	141.547	-0.17359	0.254695	0.133078	0.385523	0.466234
1110002L01Rik	130.407	-0.108731	0.216605	0.287788	0.591029	0.670233
1110004F10Rik	3187.51	0.0675458	0.0811051	0.365773	0.662735	0.736336
1110006O24Rik	19.1578	-0.0277754	0.215344	0.566198	0.807681	0.86185
1110008L16Rik	252.011	0.0928577	0.177396	0.411547	0.699602	0.769293
1110008P14Rik	1645.95	0.332134	0.107223	0.000556713	0.00671864	0.00897413
1110012L19Rik	278.215	0.230902	0.213929	0.0880357	0.299824	0.37084
1110013H19Rik	3.83811	-0.00789815	0.217945	0.675426		0.910516
1110017D15Rik	2.38944	0.00786553	0.218234	0.621565		0.888968
1110019D14Rik	70.6673	0.0331952	0.201313	0.694694	0.877079	0.918101
1110020A21Rik	12.1982	0.0334232	0.218008	0.43592		0.78675
1110025M09Rik	20.1531	-0.0591914	0.223778	0.251145	0.551701	0.634884
1110032A03Rik	162.671	-0.0387345	0.184504	0.702153	0.880089	0.920792
1110035H17Rik	8.79578	0.00613947	0.216043	0.858343		0.969861
1110038B12Rik	541.22	-0.250403	0.181712	0.0551342	0.22347	0.281659
1110038F14Rik	466.394	0.0675947	0.157091	0.54714	0.797817	0.853144
1110046J04Rik	39.6825	-0.0437202	0.212622	0.516548	0.778054	0.837608
1110051M20Rik	232.508	0.0308051	0.170419	0.778192	0.912307	0.944274
1110059E24Rik	485.255	-0.0356484	0.148399	0.750664	0.901707	0.936209
1110059G10Rik	397.699	0.0397457	0.169898	0.718886	0.88874	0.927226
1110065P20Rik	366.217	0.162296	0.19433	0.189329	0.473732	0.559735
1190001M18Rik	4.68045	0.0262652	0.220073	0.198215		0.573257
1190002N15Rik	840.076	-0.115846	0.134392	0.275449	0.579662	0.660187
1190005I06Rik	8.32505	0.0112438	0.216652	0.725177		0.928635
1190007I07Rik	141.396	0.0173291	0.186424	0.861209	0.948818	0.971114
1200007C13Rik	3.34646	-0.000703703	0.217457	0.954982		0.991299
1300002E11Rik	86.7171	-0.0387225	0.212565	0.54624	0.797368	0.852954
1300014J16Rik	2.17351	0.0125468	0.218536	0.439293		0.788949
1500002C15Rik	33.7489	0.012526	0.209681	0.840079	0.940996	0.965662
1500002F19Rik	3.73146	-0.00757048	0.217572	0.739082		0.9336
1500004A13Rik	124.5	0.488577	0.470738	0.016316	0.0948538	0.124071
1500009L16Rik	4.77288	-0.0181968	0.218172	0.480817		0.817637
1500011B03Rik	425.266	0.0692799	0.17664	0.532612	0.788559	0.846353
1500011K16Rik	616.582	0.137579	0.167461	0.245118	0.544111	0.627336
1500015A07Rik	341.583	0.145609	0.187652	0.229163	0.524424	0.609121
1520401A03Rik	1.61578	-0.00998346	0.218799	0.378491		0.745462
1600002K03Rik	194.526	-0.00385276	0.171294	0.969223	0.987787	0.993265
1600010M07Rik	139.346	-0.177651	0.244532	0.141067	0.398972	0.481069
1600012H06Rik	1149.53	0.122351	0.125679	0.241844	0.540417	0.623903
1600014C10Rik	695.514	-0.321381	0.167384	0.0155551	0.0917556	0.120142
1600020E01Rik	134.247	0.0795823	0.215946	0.359199	0.656908	0.730646
1600023N17Rik	2.00527	0.00937691	0.218816	0.235323		0.615982
1700001C19Rik	11.7955	0.00113154	0.215702	0.979199		0.99439
1700001G11Rik	2.30929	0.00238182	0.217823	0.950612		0.990529
1700001J03Rik	2.36763	0.0149141	0.219098	0.234391		0.614709
1700001L05Rik	39.4275	-0.0630893	0.218337	0.365651	0.662616	0.736187
1700003E16Rik	7.63376	-0.0126673	0.217916	0.569894		0.86329
1700003F12Rik	24.6764	-0.013786	0.213681	0.767847	0.908955	0.942285
1700003M07Rik	69.6317	0.917651	0.721211	0.00545765	0.0419571	0.0557951
1700006J14Rik	3.1507	0.014577	0.219026	0.29413		0.676337
1700007L15Rik	33.5607	0.00676141	0.20733	0.921661	0.970836	0.985928
1700008B11Rik	5.30479	0.0341584	0.221764	0.105442		0.409587
1700008H02Rik	7.09733	-0.00917362	0.216202	0.781829		0.945559
1700008J07Rik	54.4723	0.0539523	0.21267	0.471326	0.748089	0.811851
1700008O03Rik	3.69155	-0.021666	0.219467	0.254897		0.638801
1700010I14Rik	93.889	0.0404631	0.195623	0.666315	0.864446	0.907288
1700011B04Rik	42.1589	1.60004	0.842337	0.00154693	0.0155745	0.0207738
1700012B09Rik	9.52808	-0.0378704	0.220483	0.288862		0.670538
1700012D14Rik	43.3482	0.236618	0.441166	0.00814583	0.0571588	0.075514
1700015I17Rik	5.78071	-0.0139815	0.217733	0.576948		0.867715
1700016A09Rik	6.08448	0.0356454	0.221546	0.166023		0.5245
1700017B05Rik	2551.96	-0.116854	0.0911587	0.156507	0.425389	0.5092
1700017G19Rik	2.56781	0.0118792	0.218591	0.491945		0.82266
1700018L02Rik	14.2569	0.00402142	0.214104	0.9304		0.987694
1700019L13Rik	2.21547	-0.00956259	0.218842	0.23424		0.614709
1700020D05Rik	7.33809	-0.00962295	0.217411	0.699726		0.919796
1700020I14Rik	1809.48	0.0398254	0.119319	0.691573	0.876229	0.917188
1700020L24Rik	21.1411	-0.021169	0.212921	0.687465	0.874192	0.915273
1700021F05Rik	387.201	0.0657009	0.153371	0.555217	0.802945	0.858132
1700021J08Rik	18.4072	-0.00131242	0.213392	0.974467	0.989554	0.993346
1700022N22Rik	11.5849	0.0115314	0.214817	0.787627		0.948061
1700025G04Rik	569.579	-0.0540132	0.19051	0.591796	0.822598	0.873938
1700028E10Rik	11.1768	0.056609	0.228273	0.0401635		0.230025
1700028I16Rik	4.00682	0.00720217	0.217242	0.786877		0.947474
1700028J19Rik	9.87782	0.00849382	0.215711	0.814696		0.95722
1700029I15Rik	23.9347	0.0312177	0.214696	0.562289	0.806014	0.860516
1700029J07Rik	3.60933	0.00822374	0.217915	0.682831		0.913752
1700030C10Rik	6.50691	-0.0211536	0.21911	0.327549		0.704708
1700030J22Rik	22.0137	-0.0272612	0.213478	0.616787	0.836479	0.886731
1700030K09Rik	200.363	0.0579346	0.176024	0.596325	0.825359	0.876713
1700030N03Rik	3.07781	-0.0138365	0.218728	0.378068		0.745198
1700034H15Rik	7.77616	0.0187337	0.218885	0.373229		0.741805
1700034P13Rik	33.9651	-0.118841	0.266505	0.00576248	0.0436748	0.0580497
1700037C18Rik	68.9703	0.0146569	0.207983	0.826453	0.935335	0.961923
1700037H04Rik	1376.28	-0.203263	0.113669	0.0382127	0.174356	0.222543
1700041G16Rik	3.62158	-0.0186722	0.218527	0.426147		0.779694
1700047M11Rik	43.9551	-0.00546294	0.211978	0.910507	0.96634	0.983085
1700048O20Rik	5.7161	-0.0118682	0.217825	0.608423		0.883412
1700052K11Rik	125.423	0.120802	0.228374	0.230443	0.525857	0.610542
1700055D18Rik	17.0186	-0.0270944	0.217726	0.469165	0.746317	0.810877
1700056E22Rik	4.01705	-0.0254909	0.220527	0.0691992		0.323293
1700056N10Rik	5.65053	-0.016933	0.21848	0.443203		0.79145
1700058P15Rik	13.1278	-0.00578222	0.215661	0.8656		0.97157
1700060J05Rik	3.52608	-0.011963	0.218779	0.335659		0.712548
1700061G19Rik	6.6479	0.0366269	0.221218	0.217996		0.596972
1700063D05Rik	9.35453	0.0131196	0.217288	0.645406		0.898449
1700066B19Rik	4.62779	0.00726865	0.216982	0.798827		0.952001
1700066M21Rik	266.758	0.0517991	0.191045	0.608059	0.832267	0.883255
1700067K01Rik	16.3963	0.0106193	0.212969	0.834254	0.93839	0.963855
1700069B07Rik	9.66138	0.00962604	0.215973	0.78683		0.947474
1700071M16Rik	152.412	-0.103278	0.209511	0.321628	0.623267	0.701083
1700082M22Rik	2.77534	0.00490326	0.21787	0.785466		0.946827
1700084E18Rik	9.04959	-0.00417347	0.215427	0.904828		0.982313
1700086O06Rik	35.8971	0.00657528	0.20914	0.918743	0.969962	0.985103
1700086P04Rik	2.61836	0.000427038	0.217915	0.984941		0.995173
1700088E04Rik	15.3499	-0.0427084	0.220199	0.32476	0.625758	0.702833
1700093K21Rik	2.06791	-0.00773255	0.218479	0.520707		0.840102
1700096K18Rik	28.174	0.0693108	0.225333	0.251892	0.552316	0.635439
1700101I11Rik	2.35789	0.00454385	0.217828	0.831266		0.962481
1700102P08Rik	2.74461	-0.0101002	0.218333	0.539197		0.848987
1700105P06Rik	12.8759	0.015624	0.2161	0.679824		0.912225
1700109G14Rik	2.2787	0.000605258	0.217777	0.977519		0.993672
1700109H08Rik	30.981	-0.222033	0.422106	0.00345561	0.0293135	0.0389854
1700113A16Rik	20.4634	0.108746	0.25532	0.0259538	0.131994	0.170803
1700120C14Rik	14.5521	-0.0170327	0.217181	0.590823	0.822135	0.873738
1700123M08Rik	11.9031	-0.0162816	0.215123	0.698346		0.919379
1700123O20Rik	995.288	0.181626	0.139664	0.104131	0.331412	0.40688
1700128F08Rik	3.49801	0.012992	0.217776	0.600932		0.878909
1810006J02Rik	6.08964	-0.0176558	0.21884	0.366657		0.736492
1810009A15Rik	741.139	-0.0477562	0.144096	0.660098	0.860728	0.905091
1810010H24Rik	5.37103	-0.00512565	0.217322	0.824325		0.961228
1810012K08Rik	14.43	-0.0110596	0.214714	0.788826	0.91785	0.948366
1810013D15Rik	2.3554	0.00929271	0.218025	0.636793		0.895403
1810013L24Rik	1852.88	0.0273236	0.0925912	0.745331	0.898906	0.934091
1810014B01Rik	51.43	0.0704884	0.215325	0.385115	0.679425	0.751205
1810019N24Rik	4.68759	-0.00651991	0.21752	0.76774		0.942283
1810021B22Rik	11.1011	0.0694039	0.231835	0.076283		0.343025
1810022K09Rik	750.93	0.0106195	0.136348	0.925728	0.972436	0.986873
1810024B03Rik	34.0853	0.0142451	0.210559	0.811754	0.92808	0.956482
1810026B05Rik	520.989	0.0171014	0.152223	0.877171	0.95521	0.97557
1810030O07Rik	1253.1	0.0404685	0.113757	0.676813	0.868866	0.911073
1810032O08Rik	191.608	-0.12019	0.204605	0.285774	0.589162	0.668644
1810034E14Rik	80.3777	0.229484	0.36606	0.0386819	0.175885	0.224527
1810037I17Rik	1819.09	0.0913585	0.102678	0.299821	0.604004	0.681864
1810043G02Rik	504.165	0.236642	0.178153	0.0654976	0.249855	0.313173
1810044D09Rik	22.0397	0.00705512	0.21252	0.892223	0.961558	0.980097
1810049J17Rik	35.3779	0.0442879	0.221968	0.247707	0.548062	0.631197
1810055G02Rik	376.211	-0.245032	0.20207	0.0689823	0.257277	0.322751
1810058I24Rik	1374.5	0.0998389	0.100954	0.292111	0.596119	0.674238
1810059H22Rik	4.19602	-0.000684663	0.217743	0.968395		0.993265
1810062G17Rik	9.37974	0.0229513	0.217638	0.505825		0.832547
1810062O18Rik	6.09233	0.00969416	0.21757	0.692692		0.917619
1810064F22Rik	3.03697	0.0129626	0.21857	0.43993		0.789682
2010001A14Rik	23.1991	0.0409854	0.217008	0.445508	0.726723	0.793081
2010001K21Rik	1.57686	-0.00773365	0.218742	0.309923		0.691553
2010005H15Rik	155.216	-0.691236	0.507765	0.00690684	0.0504192	0.0667648
2010007H06Rik	1.9642	0.00383019	0.2183	0.783005		0.945559
2010008C14Rik	46.9404	0.0369463	0.214767	0.521217	0.78137	0.840102
2010013B24Rik	5.35719	-0.0015228	0.217142	0.950632		0.990529
2010015M23Rik	6.48314	0.00847055	0.21661	0.787652		0.948061
2010016I18Rik	210.44	-0.111727	0.193925	0.324074	0.625619	0.702825
2010109I03Rik	42.0523	0.0399392	0.214321	0.512418	0.775918	0.836309
2010110K18Rik	29.4004	0.0264051	0.215627	0.570108	0.809671	0.863403
2010111I01Rik	2958.89	-0.428242	0.101025	4.8044e-06	0.00011127	0.000148764
2010204K13Rik	30.8151	-0.0430797	0.218286	0.394276	0.687546	0.758938
2010300C02Rik	17.031	-0.10398	0.253155	0.0166152	0.0960727	0.125625
2010315B03Rik	283.784	0.202123	0.215997	0.121686	0.365115	0.443513
2010320M18Rik	101.632	0.248763	0.342326	0.0563713	0.226417	0.285018
2200002D01Rik	1.95923	0.000692475	0.218032	0.966454		0.993265
2210011C24Rik	16.2195	0.0177948	0.216046	0.648429	0.853416	0.899255
2210016F16Rik	1291.05	-0.0167625	0.105022	0.854572	0.944869	0.968624
2210016L21Rik	829.588	-0.0212254	0.134575	0.825652	0.934921	0.961538
2210039B01Rik	6.19707	-0.0180351	0.217714	0.535571		0.847243
2210406H18Rik	190.03	0.118156	0.199557	0.301213	0.605671	0.683495
2210406O10Rik	4.09667	0.0178363	0.218491	0.437975		0.788089
2210408F21Rik	135.053	0.189074	0.263022	0.117464	0.357669	0.435738
2210408I21Rik	61.5752	0.0800943	0.223629	0.28928	0.592407	0.671101
2210411M09Rik	2.577	-0.015656	0.21932	0.119478		0.439791
2210412B16Rik	3.2362	-0.0165173	0.219327	0.179785		0.544974
2210414B05Rik	3.38391	0.022611	0.220041	0.115113		0.430246
2210418O10Rik	175.158	0.0796901	0.184903	0.46798	0.745164	0.809761
2300009A05Rik	148.217	0.0812108	0.197758	0.435236	0.71853	0.786257
2310001H17Rik	164.486	-0.019337	0.197037	0.824836	0.934522	0.961291
2310009A05Rik	189.097	-0.0333382	0.179535	0.746947	0.900066	0.935151
2310009B15Rik	112.914	-0.0380525	0.192022	0.690903	0.876163	0.917013
2310010J17Rik	8.36506	-0.000556067	0.215828	0.981867		0.994685
2310011J03Rik	1781.72	0.117382	0.111002	0.220978	0.516056	0.600594
2310015A10Rik	63.0285	0.227705	0.362012	0.0402052	0.18058	0.230187
2310022A10Rik	1725.81	-0.149949	0.154283	0.194337	0.480405	0.566782
2310022B05Rik	458.258	0.045191	0.168146	0.68178	0.871393	0.913071
2310031A07Rik	6.33315	0.00516938	0.217647	0.810857		0.95608
2310033P09Rik	386.552	0.151302	0.182866	0.213043	0.507754	0.593015
2310034G01Rik	11.1033	0.0326326	0.219429	0.350252		0.721802
2310039H08Rik	205.045	0.0656088	0.187349	0.533587	0.788711	0.846396
2310039L15Rik	5.20058	-0.0210754	0.219911	0.0879431		0.37054
2310040G24Rik	62.5311	0.0519286	0.212105	0.486016	0.756946	0.819935
2310043L19Rik	1.83981	0.0135453	0.218679	0.390759		0.756327
2310043M15Rik	1.61748	-0.00951033	0.218747	0.443077		0.79145
2310043P16Rik	362.823	0.348315	0.249556	0.0266319	0.134562	0.1739
2310044K18Rik	1.61882	-0.00632671	0.218687	0.334596		0.711527
2310047D07Rik	5.77903	0.0098805	0.217582	0.683701		0.914083
2310057M21Rik	262.224	-0.0144308	0.177183	0.887896	0.960511	0.979382
2310058D17Rik	29.3416	-0.0799134	0.231857	0.163681	0.43548	0.520106
2310061I04Rik	403.868	-0.082663	0.152616	0.459107	0.738805	0.803904
2310068J16Rik	6.50613	-0.0245259	0.219244	0.323873		0.702825
2310069B03Rik	2.25718	-0.00454095	0.218101	0.781529		0.945391
2310074N15Rik	2.66581	0.0113141	0.218855	0.278948		0.662303
2410002F23Rik	894.351	-0.15381	0.142287	0.169133	0.443786	0.528966
2410003L11Rik	4.54742	-0.0192018	0.218643	0.405956		0.766532
2410004B18Rik	567.179	0.0978308	0.154741	0.388375	0.682621	0.754046
2410004P03Rik	21.8694	0.00924237	0.214764	0.825249	0.934711	0.961394
2410006H16Rik	303.537	0.191588	0.195922	0.133067	0.385523	0.466234
2410015M20Rik	1159.75	0.35629	0.1217	0.000840622	0.00942096	0.0125626
2410018L13Rik	4.19477	-0.017545	0.219392	0.190931		0.562097
2410022M11Rik	82.8068	0.204787	0.307876	0.0725097	0.265938	0.332976
2410131K14Rik	544.416	0.106359	0.151135	0.346889	0.645473	0.719573
2500002B13Rik	132.488	-0.212145	0.362701	0.0253509	0.129799	0.167991
2500004C02Rik	19.3892	0.0154347	0.213976	0.746735	0.90001	0.935102
2510002D24Rik	146.779	-0.0689518	0.203419	0.46662	0.744209	0.808974
2510009E07Rik	2266.41	-0.0954754	0.0889131	0.241458	0.540413	0.623903
2510016D11Rik	106.884	-0.0382581	0.196657	0.673634	0.866745	0.909448
2510017J16Rik	1.96467	0.00936555	0.218315	0.558977		0.85949
2510039O18Rik	3954.13	0.0589278	0.0727494	0.393547	0.68728	0.758775
2510046G10Rik	27.865	0.0736339	0.233055	0.0902077	0.304723	0.376489
2600006K01Rik	2.61572	0.0138718	0.219097	0.196239		0.570067
2610001J05Rik	1691.3	0.238867	0.105535	0.0109415	0.0708363	0.0931134
2610002M06Rik	449.851	-0.0340158	0.177956	0.744428	0.898695	0.934055
2610005L07Rik	909.649	-0.139847	0.128624	0.184302	0.466809	0.552201
2610008E11Rik	149.538	-0.453276	0.403886	0.0182113	0.102719	0.133986
2610017A05Rik	7.23206	0.0458517	0.223661	0.145163		0.489496
2610020C07Rik	19.2951	-0.0268757	0.217385	0.491536	0.760452	0.82262
2610021A01Rik	193.28	0.163436	0.247064	0.151494	0.416925	0.500408
2610035D17Rik	14.8376	0.0711735	0.232437	0.077059	0.276079	0.34448
2610037D02Rik	11.5066	-0.0341232	0.219244	0.36174		0.732328
2610044O15Rik8	319.498	0.151027	0.23143	0.186355	0.469976	0.55603
2610203C22Rik	70.2677	-0.0471458	0.207416	0.55255	0.802099	0.857182
2610301B20Rik	203.506	0.009479	0.171515	0.931516	0.975056	0.987925
2610306M01Rik	71.4316	-0.00715983	0.200669	0.925661	0.972436	0.986873
2610318N02Rik	128.958	-0.0661223	0.196411	0.503591	0.769471	0.830409
2610507B11Rik	9494.01	-0.130998	0.0790173	0.0739868	0.269437	0.336973
2610507I01Rik	162.166	0.0934515	0.201214	0.381325	0.676074	0.747881
2610524H06Rik	501.147	0.0654417	0.167964	0.559925	0.805126	0.859852
2610528A11Rik	15.4989	0.0525158	0.223605	0.220531	0.515303	0.599991
2700012I20Rik	15.5991	0.0510498	0.222143	0.276144	0.580113	0.660709
2700016F22Rik	2.20761	-0.00974372	0.218856	0.218919		0.59767
2700038G22Rik	32.6431	-0.00621188	0.208482	0.919483	0.970002	0.985103
2700046G09Rik	12.3548	-0.00581423	0.216082	0.85435		0.968624
2700049A03Rik	237.176	-0.117507	0.200066	0.300122	0.604354	0.68222
2700062C07Rik	196.785	-0.0870891	0.198883	0.405505	0.696136	0.766532
2700081O15Rik	77.0539	-0.0080024	0.198837	0.919657	0.970002	0.985103
2700097O09Rik	145.904	-0.0392152	0.18678	0.694723	0.877079	0.918101
2700099C18Rik	106.287	-0.767406	0.5333	0.00574667	0.043632	0.0579922
2810001G20Rik	42.0571	0.0855057	0.229477	0.223074	0.51753	0.602024
2810002D19Rik	107.72	0.104669	0.214012	0.307934	0.611546	0.689477
2810004N23Rik	626.436	0.0404957	0.132134	0.704703	0.881786	0.922288
2810006K23Rik	225.11	0.217055	0.243876	0.103098	0.329403	0.404659
2810013P06Rik	97.8042	0.132438	0.232255	0.207341	0.499799	0.585753
2810021J22Rik	119.612	0.113287	0.235807	0.202014	0.491466	0.577814
2810025M15Rik	176.665	0.0877488	0.190186	0.42671	0.711846	0.779772
2810029C07Rik	5.30963	0.0475056	0.225249	0.0546186		0.279816
2810039B14Rik	24.4472	-0.0385805	0.219556	0.349437	0.646843	0.720806
2810047C21Rik1	4.13745	-0.000844172	0.218017	0.928532		0.987436
2810402E24Rik	104.681	-0.028507	0.197185	0.744922	0.89875	0.934055
2810403D21Rik	26.581	-0.000555197	0.212621	0.987298	0.994947	0.996326
2810405F17Rik	17.2771	-0.0467952	0.220119	0.335764	0.636527	0.712548
2810408A11Rik	2.60339	0.0179143	0.218909	0.346883		0.719573
2810408I11Rik	65.2212	-0.0292593	0.201779	0.71938	0.88874	0.927226
2810410L24Rik	5.97012	0.0229648	0.219941	0.152117		0.501254
2810414N06Rik	35.6913	0.11805	0.25653	0.0668549	0.253223	0.317541
2810425M01Rik	5.74915	0.0374875	0.222858	0.0493097		0.263638
2810429I04Rik	23.9822	-0.102509	0.253065	0.00970312	0.0648068	0.0853164
2810454H06Rik	6.85844	0.0175132	0.218236	0.488249		0.820728
2810455O05Rik	26.6599	-0.0730412	0.231623	0.118122	0.358766	0.43691
2900005J15Rik	84.2763	-0.133045	0.240623	0.17951	0.459552	0.544424
2900026A02Rik	431.776	-0.139982	0.168027	0.236911	0.5339	0.617604
2900027M19Rik	65.0839	-0.0785635	0.216106	0.356785	0.654143	0.728738
2900041M22Rik	8.37629	-0.0506151	0.225435	0.0974037		0.393178
2900045O20Rik	2.32643	-0.000700724	0.217549	0.969027		0.993265
2900052L18Rik	12.6648	0.00490651	0.214637	0.906632		0.982798
2900076A07Rik	45.1465	-0.0486034	0.214885	0.457795	0.737708	0.80324
2900089D17Rik	41.5473	0.206391	0.353492	0.0268632	0.135388	0.174982
2900093K20Rik	35.3204	-0.0495546	0.215546	0.443359	0.724907	0.79145
2900097C17Rik	5210.33	0.0492541	0.0673824	0.442234	0.724642	0.791378
3000002C10Rik	37.6019	0.0324585	0.213814	0.572623	0.81163	0.865064
3010003L21Rik	22.324	0.00732284	0.212246	0.890649	0.96121	0.979793
3110001I22Rik	106.735	0.100914	0.211569	0.325251	0.625763	0.70294
3110006O06Rik	2.29204	-0.00168385	0.21812	0.897552		0.980592
3110009E18Rik	18.0647	0.0349081	0.217299	0.461635	0.740777	0.80558
3110039I08Rik	16.9738	-0.0149155	0.214453	0.735613	0.895496	0.932569
3110040N11Rik	226.21	0.156838	0.202122	0.200309	0.489197	0.575569
3110045C21Rik	9.08966	-0.0164383	0.217108	0.604417		0.881237
3110053B16Rik	20.6108	0.0550292	0.222898	0.26595	0.568304	0.649665
3110056K07Rik	52.407	-0.0260339	0.205892	0.720646	0.889206	0.927599
3110070M22Rik	9.27831	-0.0161356	0.216383	0.651229		0.899876
3110082I17Rik	745.195	-0.0291444	0.133101	0.766018	0.908591	0.941879
3110083C13Rik	3.40616	-0.0113726	0.218394	0.501433		0.829089
3222401L13Rik	24.9667	0.00262023	0.209539	0.96842	0.987688	0.993265
3300002I08Rik	13.2798	0.0825202	0.238641	0.0437942		0.244399
3300005D01Rik	25.6618	0.044834	0.222194	0.231639	0.52733	0.6117
3830403N18Rik	18.8095	0.0305053	0.215642	0.541433	0.793511	0.849933
[truncated: 16,912 more rows]

## Sheet: NS vs MYCNamp
	baseMean	log2FoldChange	lfcSE	pvalue	padj	FDR_corrected_pvals
[truncated: 17,216 more rows]

[truncated: 2 more sheets: MYCNamp vs MYCNamp R788, TAM MYC WT vs KO]
